# Supplementary material for: MicroRNA expression profiles in human cancer cells after ionizing radiation
Source: Radiat Oncol. 2011 Mar 31;6:29. doi: 10.1186/1748-717X-6-29 (PMC3079656; doi:10.1186/1748-717X-6-29)
Supplement: Additional file 1 — Changes in 1100 microRNAs of six malignant cell lines following irradiation. Raw data of the levels of all 1100 microRNAs before and after irradiation. [file 1748-717X-6-29-S1.XLS]

## Sheet: Non-Irradiated vs Irradiated
miRNA	qmedian	logqmedian	ttest rawp	ttest adjp
miR-30d	0.269252	0.54297	0.394757	0.831863
miR-664*	0.276983	-0.434906	0.0361339	0.784208
miR-2861	0.309074	-0.34924	0.0892719	0.784208
miR-497	0.32134	0.758488	0.373726	0.826955
miR-606	0.339495	0.163223	0.405329	0.833178
miR-1972	0.340991	0.228787	0.835544	0.953421
miR-642	0.345957	-0.334595	0.744356	0.925881
miR-1323	0.358057	-0.0541861	0.610578	0.876809
miR-1225-5p	0.361975	0.0645464	0.854065	0.954598
miR-4292	0.365341	0.408673	0.574933	0.867742
miR-1267	0.367227	0.537806	0.0152417	0.784208
miR-1269	0.367753	0.836192	0.0296037	0.784208
miR-125a-5p	0.369994	0.273701	0.509179	0.853999
miR-4284	0.370078	0.530379	0.616999	0.879144
miR-548g	0.37348	0.419292	0.117952	0.784208
miR-450b-5p	0.374592	-0.0111424	0.564866	0.867742
miR-103-2*	0.374599	0.64109	0.26149	0.799044
miR-579	0.375145	0.379338	0.107254	0.784208
miR-555	0.377134	1.14174	0.274748	0.799044
miR-129-3p	0.378998	0.327012	0.505701	0.853999
miR-654-5p	0.384962	0.445621	0.111211	0.784208
miR-583	0.384999	0.694159	0.0732603	0.784208
miR-516b*	0.386262	-0.258933	0.170102	0.7863
miR-136*	0.392051	0.230712	0.741493	0.923717
miR-4317	0.394976	0.0726606	0.682311	0.898853
miR-369-3p	0.396499	-0.432413	0.264904	0.799044
miR-548h	0.398402	-0.82439	0.203234	0.79674
miR-146b-3p	0.40032	0.249452	0.792168	0.936329
miR-26a-1*	0.403369	-0.994043	0.147997	0.784208
miR-584	0.407925	-0.775585	0.850927	0.954598
miR-4302	0.411085	0.328564	0.583377	0.868356
miR-220a	0.411972	0.0175079	0.364824	0.826629
miR-2054	0.413984	-0.0420087	0.863407	0.95563
miR-647	0.419616	0.606901	0.162545	0.784208
miR-369-5p	0.42427	0.410903	0.759491	0.930868
miR-1285	0.424658	1.11106	0.0437282	0.784208
miR-299-3p	0.427282	-1.31211	0.21163	0.79674
miR-92a	0.427321	0.504395	0.281597	0.799044
miR-549	0.428422	0.0408864	0.584543	0.868915
miR-553	0.428766	-0.126854	0.303623	0.800147
miR-4319	0.429357	0.205278	0.944035	0.979659
miR-34b	0.42943	-0.448249	0.481301	0.853922
miR-523*	0.430138	0.151628	0.264903	0.799044
miR-215	0.431663	0.37405	0.545663	0.854133
miR-520g	0.432067	0.31603	0.858655	0.955166
miR-196a*	0.43212	-0.0552352	0.685441	0.899236
miR-3178	0.432847	0.771811	0.08832	0.784208
miR-548q	0.433081	-0.306526	0.0808038	0.784208
miR-603	0.433169	0.759141	0.259497	0.799044
miR-135a	0.433182	-0.444768	0.58212	0.867742
miR-2110	0.433594	-0.0586826	0.527285	0.853999
miR-510	0.436126	0.939897	0.0099491	0.784208
miR-514	0.437281	-0.829824	0.144166	0.784208
miR-1228*	0.438502	0.0373621	0.612891	0.878983
miR-500*	0.441565	0.854833	0.0937707	0.784208
miR-1224-3p	0.442672	0.645562	0.910033	0.971036
miR-22*	0.446946	-0.268562	0.891185	0.966664
miR-23a	0.448713	0.877893	0.0997249	0.784208
miR-3144-3p	0.449355	0.0157899	0.780849	0.93352
miR-106a	0.452827	1.43982	0.083551	0.784208
miR-1273c	0.454722	0.140412	0.838303	0.953981
miR-425	0.456988	0.322421	0.53745	0.853999
miR-105	0.460361	0.00160423	0.538089	0.853999
miR-1225-3p	0.460434	0.504919	0.58843	0.871162
miR-643	0.464329	0.280802	0.906598	0.971036
miR-575	0.464635	0.674732	0.544182	0.853999
miR-301a	0.465806	-0.10728	0.862903	0.95563
miR-490-3p	0.468597	1.05891	0.203535	0.79674
miR-302b*	0.468818	0.159997	0.123012	0.784208
miR-3143	0.47102	0.110929	0.679607	0.898853
miR-20a*	0.471111	0.345545	0.946644	0.981441
miR-3121	0.474882	0.602408	0.596172	0.876671
miR-99a*	0.477087	0.38021	0.202359	0.79674
miR-638	0.478893	-0.000612332	0.948928	0.981957
miR-629*	0.480823	0.700644	0.328877	0.809708
miR-101	0.482983	-0.0225633	0.329531	0.809708
miR-26b*	0.484311	0.0184636	0.860517	0.955166
miR-3138	0.484784	-0.21964	0.748009	0.925881
miR-518b	0.484979	0.737741	0.14162	0.784208
miR-154	0.488113	-0.31257	0.301127	0.800097
miR-518f*	0.489687	0.292447	0.12172	0.784208
miR-4287	0.495184	0.147409	0.451156	0.844793
miR-3163	0.496194	-0.394827	0.460563	0.848127
miR-144	0.497034	0.495448	0.501864	0.853999
miR-1272	0.498187	0.559463	0.401994	0.833178
miR-214	0.500083	0.656419	0.562829	0.867104
miR-155*	0.501068	-0.069946	0.406167	0.833178
miR-105*	0.503711	0.293105	0.620183	0.879871
miR-181a-2*	0.507843	0.0123092	0.853373	0.954598
miR-600	0.509537	0.629867	0.559786	0.863625
miR-759	0.510002	0.464581	0.711495	0.913633
miR-210	0.512099	0.205347	0.80559	0.943302
miR-585	0.512684	-0.517654	0.415047	0.840002
miR-3129	0.512759	-0.486477	0.339883	0.811001
miR-556-5p	0.514011	1.1241	0.106821	0.784208
miR-639	0.514939	-0.467265	0.160395	0.784208
miR-519a*	0.520098	0.902484	0.128889	0.784208
miR-4293	0.522112	0.850205	0.231017	0.799044
miR-490-5p	0.523231	1.09258	0.0358772	0.784208
miR-608	0.524902	0.674464	0.11594	0.784208
miR-452	0.525721	0.898205	0.262049	0.799044
miR-124	0.528601	0.985675	0.0196174	0.784208
miR-422a	0.530131	0.458375	0.291509	0.799044
miR-621	0.530154	0.239113	0.463527	0.849468
miR-615-5p	0.533339	0.334369	0.160961	0.784208
miR-326	0.534488	-0.170274	0.374385	0.826955
miR-193b	0.535383	1.3099	0.362701	0.826629
miR-1294	0.541506	-0.82718	0.116473	0.784208
miR-26a-2*	0.541694	-0.27977	0.193796	0.79674
miR-30c-1*	0.542426	-0.313255	0.261754	0.799044
miR-181b	0.545003	0.111522	0.662515	0.897938
miR-2115	0.545254	0.331819	0.647737	0.888417
miR-27a*	0.546516	0.817406	0.207382	0.79674
miR-1224-5p	0.547223	0.299925	0.432658	0.840002
miR-365	0.547234	0.694077	0.151407	0.784208
miR-508-3p	0.547467	0.159835	0.67678	0.898853
miR-4256	0.547737	0.819144	0.103912	0.784208
miR-466	0.548925	0.783173	0.852748	0.954598
miR-122*	0.548978	-0.551281	0.0695908	0.784208
miR-626	0.550381	0.628782	0.132968	0.784208
miR-1179	0.55081	0.00481286	0.260062	0.799044
miR-519e*	0.555687	0.265075	0.400628	0.833178
miR-2113	0.556277	0.41566	0.277364	0.799044
miR-609	0.55838	-1.00692	0.261231	0.799044
miR-96*	0.558514	1.1762	0.131126	0.784208
miR-1181	0.55899	0.0776677	0.980386	0.993612
miR-1287	0.560285	0.798579	0.15859	0.784208
miR-665	0.561962	0.433956	0.201374	0.79674
miR-19a	0.564031	0.308301	0.188823	0.795056
miR-885-3p	0.565036	-0.165949	0.496985	0.853999
miR-1	0.566646	-0.936363	0.464636	0.849468
miR-1279	0.570121	-0.685753	0.282282	0.799044
miR-138-2*	0.571755	-0.413725	0.723188	0.917855
miR-518a-5p	0.572982	-0.0980083	0.908322	0.971036
miR-590-3p	0.573187	-0.95461	0.896791	0.966664
miR-670	0.573674	0.833638	0.114011	0.784208
miR-4269	0.574188	0.642401	0.319308	0.808213
miR-1229	0.574794	0.794031	0.934426	0.979425
miR-568	0.57534	0.372715	0.257978	0.799044
miR-186	0.575823	0.395795	0.267927	0.799044
miR-3128	0.575919	0.577068	0.210646	0.79674
miR-2355	0.576211	0.629667	0.0921265	0.784208
miR-518d-3p	0.576717	0.0248289	0.73792	0.9224
miR-1273d	0.578012	0.573612	0.144296	0.784208
miR-1183	0.578116	-0.0295349	0.875455	0.961079
miR-1912	0.579265	-0.170725	0.434844	0.840002
miR-184	0.579761	-0.484202	0.112883	0.784208
miR-1178	0.580452	0.216093	0.277337	0.799044
miR-3116	0.583084	-0.429381	0.00757696	0.784208
miR-580	0.584305	-0.696779	0.155522	0.784208
miR-129*	0.588818	0.195266	0.384515	0.830199
miR-181c*	0.590523	-0.0553531	0.944003	0.979659
let-7d	0.590662	0.822292	0.10102	0.784208
miR-4271	0.592657	-0.258421	0.631155	0.879871
miR-937	0.592816	-0.432017	0.073698	0.784208
miR-636	0.592824	-0.127371	0.603361	0.876671
miR-589*	0.593086	-0.324012	0.36995	0.826955
miR-640	0.595158	0.924719	0.248122	0.799044
miR-662	0.595917	0.235222	0.226481	0.799044
miR-593	0.596012	-0.0333353	0.9322	0.979425
miR-581	0.596757	0.0565406	0.782117	0.93352
miR-370	0.596934	0.159139	0.662175	0.897938
miR-548k	0.597808	-0.954515	0.131888	0.784208
miR-29b-2*	0.598306	0.822953	0.377699	0.828549
miR-1296	0.599514	0.046724	0.99565	0.99565
miR-412	0.602379	0.29016	0.744938	0.925881
miR-431*	0.602576	-0.342751	0.473972	0.852732
miR-1259	0.603982	0.444556	0.8275	0.947746
miR-3159	0.605784	0.350483	0.461027	0.848127
miR-3124	0.606166	0.603348	0.268019	0.799044
miR-23b*	0.606168	0.219949	0.895527	0.966664
miR-519d	0.606641	-0.54514	0.784202	0.93352
miR-542-5p	0.609679	0.186902	0.283241	0.799044
miR-186*	0.610863	0.0302882	0.777867	0.93352
miR-216a	0.613133	0.463381	0.365212	0.826629
miR-548o	0.613211	0.72836	0.483907	0.853999
miR-4266	0.613761	0.491224	0.251406	0.799044
miR-488	0.614788	0.800247	0.125406	0.784208
miR-940	0.614797	0.409265	0.847207	0.954598
miR-548s	0.614817	0.562173	0.294171	0.799044
miR-3162	0.615711	0.791042	0.222214	0.799044
miR-569	0.616189	-0.030863	0.715124	0.914411
miR-338-3p	0.618256	0.0679674	0.70553	0.909828
miR-1273	0.618283	-0.0599943	0.7648	0.931254
miR-4288	0.618902	0.612859	0.232826	0.799044
miR-1915	0.61988	-0.194604	0.877157	0.961562
miR-711	0.62014	0.336918	0.95668	0.986024
miR-200c	0.621862	0.40004	0.450316	0.844793
miR-1973	0.621982	0.214613	0.296341	0.799044
miR-205	0.623882	2.26829	0.261974	0.799044
miR-571	0.624785	0.341596	0.150518	0.784208
miR-34b*	0.626021	-0.190788	0.600896	0.876671
miR-4305	0.626714	0.621111	0.809207	0.943835
miR-455-5p	0.626929	-0.175276	0.724597	0.917855
miR-599	0.627433	-0.446398	0.339596	0.811001
miR-127-3p	0.627552	-0.579309	0.971598	0.989591
miR-217	0.627614	0.462295	0.197638	0.79674
miR-1228	0.632428	0.405016	0.778115	0.93352
miR-760	0.632434	0.352064	0.606755	0.876671
miR-1264	0.633201	-0.0611887	0.824375	0.947558
miR-421	0.635879	0.393009	0.320634	0.80894
miR-873	0.636323	-0.0164198	0.496668	0.853999
miR-939	0.638746	-0.649874	0.380978	0.829572
miR-4274	0.639929	0.35221	0.360255	0.825584
miR-660	0.640973	0.408681	0.298552	0.799044
miR-582-5p	0.641741	-0.284908	0.291691	0.799044
miR-491-5p	0.641759	0.190042	0.183391	0.795056
miR-659	0.642723	0.0981615	0.391577	0.830199
miR-362-3p	0.644204	0.800655	0.333317	0.809708
miR-922	0.645845	-0.367488	0.308103	0.803113
miR-3182	0.646403	0.787999	0.287833	0.799044
miR-744*	0.647326	0.292055	0.785854	0.93352
miR-500b	0.647618	-0.36899	0.643672	0.883944
miR-190	0.648787	-0.313353	0.827985	0.947746
miR-596	0.648942	0.0632918	0.841755	0.954598
miR-4330	0.649199	0.520334	0.0221614	0.784208
miR-4311	0.650912	-0.673342	0.352437	0.816169
miR-654-3p	0.651664	-0.537332	0.433263	0.840002
miR-641	0.651834	-0.0671778	0.634903	0.879871
miR-634	0.652297	-0.427256	0.692279	0.902648
miR-376b	0.652479	-0.559045	0.189439	0.795056
miR-487b	0.653018	0.176258	0.475033	0.852732
miR-342-3p	0.653524	-0.0220058	0.829717	0.948741
miR-337-5p	0.659492	-0.0995575	0.586347	0.869247
miR-1299	0.660956	-0.398866	0.77979	0.93352
miR-148b*	0.661161	-0.775745	0.487472	0.853999
miR-339-5p	0.661183	0.150557	0.460142	0.848127
miR-1282	0.663081	0.0691567	0.855193	0.954598
miR-122	0.665659	-0.0922994	0.47186	0.852732
miR-1914*	0.666261	0.0924473	0.875049	0.961079
miR-3151	0.667965	-0.188617	0.882937	0.965071
miR-99a	0.668101	0.202863	0.214311	0.79674
miR-518e	0.669119	0.493293	0.312144	0.803852
miR-944	0.669963	0.790517	0.0233596	0.784208
miR-103	0.671072	0.35022	0.263552	0.799044
miR-1827	0.67108	-0.529638	0.571844	0.867742
miR-218	0.671674	-0.284363	0.697937	0.904134
miR-1233	0.671769	-0.0175175	0.404205	0.833178
miR-630	0.672859	-0.170687	0.391107	0.830199
miR-3198	0.673797	-0.303918	0.574646	0.867742
miR-372	0.675019	0.421662	0.216099	0.799044
miR-520c-3p	0.675055	-0.506541	0.425633	0.840002
miR-572	0.676823	-0.436333	0.837894	0.953981
miR-525-3p	0.678521	-0.599696	0.358473	0.825584
miR-152	0.679129	0.569206	0.161338	0.784208
miR-27a	0.681282	0.7859	0.663826	0.898166
miR-517b	0.683435	0.725184	0.265866	0.799044
miR-192*	0.683443	-0.165203	0.710932	0.913633
miR-380*	0.686215	0.454909	0.115053	0.784208
miR-216b	0.687165	0.315448	0.0832256	0.784208
miR-3157	0.688125	0.506991	0.106146	0.784208
miR-518c	0.689356	0.737735	0.100765	0.784208
miR-491-3p	0.689627	0.676262	0.0637505	0.784208
let-7f-1*	0.691432	-0.142713	0.343315	0.812995
miR-1263	0.692464	0.651957	0.0559341	0.784208
miR-4322	0.692472	0.667963	0.432916	0.840002
miR-200c*	0.695007	0.108215	0.366006	0.826707
miR-4267	0.695545	0.14028	0.509572	0.853999
miR-4259	0.695985	-0.474845	0.2335	0.799044
miR-4299	0.698533	0.377966	0.484732	0.853999
miR-1539	0.699002	0.150256	0.341256	0.812515
miR-1307	0.699564	-0.14678	0.80083	0.940143
miR-199a-3p	0.702108	0.173497	0.381603	0.829572
miR-4268	0.702265	-0.142705	0.42731	0.840002
miR-494	0.703689	-0.209089	0.987123	0.993612
miR-18b*	0.705059	0.477962	0.913453	0.972003
miR-1292	0.705224	0.393228	0.079466	0.784208
miR-518f	0.706133	0.538186	0.248139	0.799044
miR-1202	0.707499	-0.015653	0.952866	0.983258
miR-211	0.70769	-0.478229	0.846078	0.954598
miR-548j	0.708257	0.0421041	0.570562	0.867742
miR-573	0.709815	-0.767162	0.11543	0.784208
miR-30d*	0.709842	-0.78807	0.508523	0.853999
miR-3148	0.710016	-0.0783975	0.599702	0.876671
miR-4324	0.711028	-0.0388704	0.781935	0.93352
miR-24-1*	0.712379	1.12267	0.00857998	0.784208
miR-501-3p	0.712559	0.588772	0.0912606	0.784208
miR-106a*	0.713032	0.443549	0.489533	0.853999
miR-1255a	0.713714	0.138465	0.541048	0.853999
miR-935	0.715628	-0.526746	0.0989696	0.784208
miR-1270	0.716125	0.334112	0.36994	0.826955
miR-1297	0.71966	0.13854	0.685872	0.899236
miR-24-2*	0.720028	-0.0424702	0.795829	0.938277
miR-411*	0.72198	0.665529	0.100249	0.784208
miR-3201	0.723242	-0.839052	0.0146811	0.784208
miR-1909*	0.727042	0.311472	0.351277	0.816169
miR-139-3p	0.728619	0.660723	0.1589	0.784208
miR-19b-1*	0.730992	0.569897	0.183476	0.795056
miR-3120	0.731064	0.113764	0.299398	0.799365
miR-92b*	0.731565	0.163321	0.723189	0.917855
miR-96	0.732133	-0.117977	0.450568	0.844793
miR-199b-5p	0.735319	0.238585	0.328632	0.809708
miR-4261	0.735999	0.453697	0.332853	0.809708
miR-509-3p	0.736136	-0.970224	0.144719	0.784208
miR-125b-2*	0.736217	-0.0608643	0.265847	0.799044
miR-3134	0.737921	0.183541	0.988573	0.993612
miR-1908	0.738206	0.208403	0.601762	0.876671
miR-1238	0.738885	0.291485	0.890677	0.966664
miR-320d	0.73993	0.70863	0.103169	0.784208
miR-142-5p	0.74085	0.661813	0.062402	0.784208
miR-1203	0.742563	0.126437	0.756128	0.930359
miR-143*	0.742748	0.68791	0.133537	0.784208
miR-340	0.745058	0.397111	0.177855	0.795056
miR-4329	0.747757	-0.0656449	0.941418	0.979425
miR-1204	0.748011	-0.727774	0.688176	0.901183
miR-4295	0.749115	-0.48815	0.181965	0.795056
miR-522	0.749497	-0.241579	0.666652	0.898853
miR-30c-2*	0.749681	-0.665511	0.347315	0.816169
miR-590-5p	0.752083	-0.203889	0.368644	0.826955
miR-150*	0.752494	0.300078	0.246713	0.799044
miR-891a	0.753368	-0.480853	0.426662	0.840002
miR-151-3p	0.755566	0.83349	0.0850206	0.784208
miR-1227	0.755958	0.826611	0.822617	0.946925
miR-1207-3p	0.756227	-0.111922	0.679777	0.898853
miR-27b	0.757695	0.393919	0.429492	0.840002
let-7b	0.758288	0.761129	0.0367729	0.784208
miR-3191	0.759294	0.473132	0.0681005	0.784208
miR-495	0.760735	0.120417	0.893759	0.966664
miR-548x	0.761081	0.676449	0.139587	0.784208
miR-374b*	0.761571	-0.149767	0.338763	0.811001
miR-190b	0.764262	-0.437196	0.418787	0.840002
miR-519c-5p	0.764478	-0.192557	0.974414	0.990625
miR-193b*	0.765967	0.111986	0.499804	0.853999
miR-649	0.766314	-0.582476	0.13535	0.784208
miR-219-1-3p	0.768129	-0.238515	0.797913	0.939524
let-7g*	0.768933	-0.0526377	0.351894	0.816169
miR-374a*	0.769264	0.0301554	0.83412	0.952785
miR-595	0.770238	-0.240216	0.547421	0.854133
miR-224	0.7715	0.44912	0.228193	0.799044
miR-504	0.771875	-0.484977	0.109384	0.784208
miR-30c	0.772158	0.790213	0.150791	0.784208
miR-143	0.772246	0.76974	0.783635	0.93352
miR-4277	0.77227	0.202852	0.35957	0.825584
miR-520a-3p	0.772622	-0.252397	0.316082	0.806707
miR-556-3p	0.773838	-1.00178	0.404017	0.833178
miR-384	0.774281	0.0757689	0.608715	0.876671
miR-1308	0.774863	-0.175873	0.549198	0.855691
miR-1182	0.776936	0.381594	0.651365	0.892146
miR-3155	0.779209	0.245862	0.515324	0.853999
miR-181c	0.780476	0.442821	0.464891	0.849468
miR-196b*	0.780774	0.387032	0.513095	0.853999
miR-155	0.781109	0.387738	0.275536	0.799044
miR-346	0.782207	-0.362427	0.327115	0.809708
miR-129-5p	0.785296	-0.428225	0.596909	0.876671
miR-612	0.785387	-0.637522	0.00874937	0.784208
miR-548d-3p	0.786151	-0.443542	0.17548	0.794352
miR-604	0.786458	0.2422	0.859949	0.955166
miR-3139	0.787797	0.162945	0.633855	0.879871
miR-513a-5p	0.788449	-0.613055	0.109025	0.784208
let-7e	0.790079	0.762515	0.185781	0.795056
miR-574-3p	0.791555	-0.442042	0.39148	0.830199
miR-101*	0.792443	-0.235622	0.581276	0.867742
miR-1910	0.795014	-0.0665433	0.941189	0.979425
miR-4260	0.795799	0.583196	0.214264	0.79674
miR-1538	0.797139	0.338189	0.230293	0.799044
miR-1975	0.797459	-0.0704962	0.825443	0.947746
miR-520c-5p	0.799216	0.163242	0.827852	0.947746
miR-411	0.801601	0.715075	0.0642736	0.784208
miR-767-5p	0.802429	0.654466	0.0100565	0.784208
miR-2909	0.802808	-0.290677	0.542592	0.853999
miR-766	0.803136	0.760114	0.818049	0.9463
miR-377*	0.803838	-0.151692	0.553584	0.858876
miR-409-3p	0.80427	-0.344948	0.277614	0.799044
miR-373	0.806397	-0.345749	0.914567	0.972003
miR-567	0.811068	-0.0633886	0.845113	0.954598
miR-548v	0.811323	-0.499819	0.136558	0.784208
miR-876-5p	0.812677	0.107208	0.510643	0.853999
miR-3179	0.812708	0.286537	0.740613	0.923667
miR-103-as	0.815553	0.856823	0.0187906	0.784208
miR-144*	0.819856	1.07547	0.0101803	0.784208
miR-409-5p	0.820644	0.823798	0.235851	0.799044
miR-16	0.822187	0.99777	0.210843	0.79674
miR-4262	0.822501	-0.283202	0.815554	0.9463
miR-183	0.823161	0.00982937	0.453259	0.844793
miR-3122	0.824455	-0.380624	0.42614	0.840002
miR-4313	0.824574	0.757	0.911008	0.971036
miR-151-5p	0.824848	1.20334	0.0405517	0.784208
miR-3156	0.825229	0.0824628	0.991054	0.993765
miR-877	0.826249	0.105006	0.526403	0.853999
miR-148b	0.826308	1.17186	0.0902749	0.784208
miR-2115*	0.82651	0.805112	0.0261078	0.784208
miR-4318	0.826632	0.630875	0.0561938	0.784208
miR-515-3p	0.828103	-0.515948	0.390352	0.830199
miR-4289	0.829194	0.470527	0.00465552	0.784208
miR-764	0.829204	0.266517	0.219251	0.799044
miR-758	0.829209	0.260091	0.399603	0.833178
miR-3119	0.829253	-0.249476	0.958236	0.986024
miR-328	0.830189	0.234034	0.960692	0.986706
miR-19b-2*	0.830698	-0.763986	0.153251	0.784208
miR-618	0.835069	0.440214	0.373288	0.826955
let-7f-2*	0.835295	0.4694	0.416756	0.840002
miR-1265	0.837618	-0.276693	0.547383	0.854133
miR-30e	0.838607	-0.561906	0.417735	0.840002
miR-432*	0.838724	-0.339145	0.597139	0.876671
miR-302f	0.839225	-0.118809	0.702721	0.908335
miR-192	0.841986	-0.353445	0.391997	0.830199
miR-146b-5p	0.842978	0.310785	0.269305	0.799044
miR-320b	0.843054	0.315658	0.431729	0.840002
miR-145	0.843086	0.121993	0.852921	0.954598
miR-149*	0.843402	0.343865	0.55669	0.861264
miR-921	0.843433	0.432536	0.298506	0.799044
miR-3137	0.846635	0.666235	0.049019	0.784208
miR-29c*	0.846644	-0.258567	0.77912	0.93352
miR-1252	0.84709	-0.414069	0.9762	0.991524
miR-4307	0.847722	0.52768	0.405608	0.833178
miR-888*	0.847922	-0.262321	0.820108	0.946609
miR-1470	0.848277	0.32196	0.898998	0.966664
miR-632	0.849293	-0.110661	0.89052	0.966664
miR-194*	0.849345	0.82858	0.158483	0.784208
miR-627	0.849413	0.431672	0.0645683	0.784208
miR-718	0.849565	0.30553	0.424963	0.840002
miR-3180-5p	0.851048	-0.3339	0.504865	0.853999
miR-132	0.851259	0.268376	0.118739	0.784208
miR-33a*	0.851481	0.325848	0.689016	0.901209
miR-648	0.852971	0.748754	0.0480816	0.784208
miR-188-5p	0.853008	0.181257	0.447068	0.844793
miR-655	0.858172	-0.0744981	0.625599	0.879871
miR-502-5p	0.859253	-0.338893	0.874306	0.961079
miR-675	0.860562	0.763098	0.0191421	0.784208
miR-1180	0.860787	0.559678	0.132982	0.784208
miR-193a-5p	0.860908	0.418197	0.111971	0.784208
miR-4306	0.863327	-0.207421	0.270007	0.799044
miR-363*	0.863484	0.450328	0.17395	0.790683
miR-486-5p	0.864303	0.150599	0.284296	0.799044
miR-525-5p	0.865023	-0.00372736	0.844679	0.954598
miR-106b	0.865091	0.491204	0.388496	0.830199
miR-99b	0.865515	0.78425	0.0599794	0.784208
miR-512-3p	0.865599	-0.401793	0.387015	0.830199
miR-367*	0.865922	-0.868416	0.517744	0.853999
miR-661	0.867003	0.282658	0.1402	0.784208
miR-570	0.86701	0.856485	0.205363	0.79674
miR-15b	0.868196	0.472373	0.146334	0.784208
miR-1283	0.868217	1.04038	0.0410837	0.784208
miR-181a	0.868913	0.128322	0.297326	0.799044
miR-1226*	0.870425	1.75915	0.0966658	0.784208
miR-193a-3p	0.878198	0.701464	0.36522	0.826629
miR-4304	0.878403	0.210087	0.238389	0.799044
miR-548d-5p	0.880407	0.418003	0.452542	0.844793
miR-424	0.880862	0.355817	0.898354	0.966664
miR-486-3p	0.88143	0.319248	0.948813	0.981957
miR-765	0.884567	0.00361059	0.788821	0.935636
miR-592	0.88516	0.030169	0.536532	0.853999
miR-548m	0.887296	0.443807	0.392095	0.830199
miR-139-5p	0.887977	0.000605478	0.33792	0.811001
miR-296-5p	0.888716	0.441871	0.479263	0.853922
let-7g	0.894114	0.274128	0.392458	0.830199
miR-182*	0.895242	-0.25507	0.669879	0.898853
miR-206	0.895542	0.00772285	0.873309	0.961079
miR-208a	0.898274	0.554267	0.822964	0.946925
miR-150	0.90035	0.141538	0.574834	0.867742
miR-146a	0.901602	0.197056	0.782981	0.93352
miR-380	0.902957	0.0964289	0.266068	0.799044
miR-492	0.903376	-0.164548	0.176996	0.795056
miR-629	0.904253	-0.268845	0.680928	0.898853
miR-3199	0.905175	-0.342713	0.199338	0.79674
miR-24	0.905238	0.0139332	0.368477	0.826955
miR-550	0.906458	0.139313	0.763443	0.931254
miR-3180-3p	0.906641	-0.055112	0.737447	0.9224
miR-516a-5p	0.907541	0.0914976	0.795095	0.938277
miR-586	0.908174	-0.170815	0.935041	0.979425
miR-383	0.91012	-0.259419	0.516806	0.853999
miR-769-5p	0.910351	-0.839175	0.0417431	0.784208
miR-9*	0.911832	0.362599	0.622946	0.879871
miR-330-3p	0.912082	-0.0465837	0.661778	0.897938
miR-325	0.913695	0.705517	0.281084	0.799044
miR-485-5p	0.916279	-0.732255	0.213585	0.79674
miR-566	0.917977	0.353364	0.0466475	0.784208
miR-891b	0.919804	0.502098	0.0308294	0.784208
miR-557	0.920202	-0.397841	0.520072	0.853999
miR-563	0.920712	-0.492883	0.210209	0.79674
miR-378*	0.920787	-0.266163	0.53296	0.853999
miR-4298	0.922432	0.263096	0.454398	0.844793
miR-521	0.922599	-0.60196	0.142334	0.784208
miR-202*	0.92354	0.0766063	0.773221	0.93352
miR-1200	0.924597	-0.219231	0.851187	0.954598
miR-610	0.92514	-0.363834	0.14866	0.784208
miR-128	0.925301	0.165783	0.245547	0.799044
miR-2277	0.928209	-0.0826084	0.939316	0.979425
miR-18b	0.930593	0.683471	0.363835	0.826629
miR-1303	0.931659	0.278586	0.17029	0.7863
miR-135b*	0.931931	0.0166859	0.679393	0.898853
miR-1909	0.932132	-0.376564	0.530866	0.853999
miR-671-5p	0.932444	1.03336	0.209575	0.79674
miR-3065-3p	0.932761	0.787985	0.186756	0.795056
miR-222	0.933958	0.137	0.941321	0.979425
miR-4300	0.934061	0.133202	0.942028	0.979425
miR-367	0.935029	0.834429	0.391442	0.830199
miR-4272	0.935622	-0.262752	0.69351	0.902648
miR-194	0.936463	-0.122658	0.234863	0.799044
miR-614	0.938579	-0.543949	0.990237	0.993765
miR-541	0.940646	0.443627	0.131654	0.784208
miR-602	0.940951	0.0695801	0.74828	0.925881
miR-637	0.941	0.111742	0.724523	0.917855
miR-10b	0.941068	0.466333	0.380084	0.829548
miR-376a	0.94177	0.191007	0.727728	0.918408
miR-132*	0.943006	0.512506	0.565699	0.867742
miR-25*	0.943816	-0.0939255	0.81898	0.9463
miR-30b	0.945171	0.927583	0.196511	0.79674
miR-3132	0.946151	-0.00552546	0.704944	0.909828
miR-744	0.946263	1.12998	0.0701079	0.784208
miR-541*	0.946306	0.130207	0.23316	0.799044
miR-1245	0.946379	0.213009	0.510122	0.853999
miR-374a	0.947256	-0.517495	0.160044	0.784208
miR-622	0.948159	0.918404	0.125941	0.784208
miR-382	0.948222	-0.261055	0.213111	0.79674
miR-297	0.948724	-0.247851	0.843721	0.954598
miR-410	0.951165	0.365555	0.582176	0.867742
miR-593*	0.953963	0.32889	0.760534	0.930868
miR-21*	0.954485	-0.240606	0.331515	0.809708
miR-32	0.954551	0.0576916	0.507674	0.853999
miR-1255b	0.958419	0.490462	0.5503	0.856196
miR-298	0.958861	-0.164967	0.619199	0.879871
miR-32*	0.960192	0.399954	0.493907	0.853999
miR-30b*	0.961055	-0.171992	0.777416	0.93352
miR-450b-3p	0.961709	-0.837372	0.153182	0.784208
miR-513b	0.961875	-0.513653	0.287809	0.799044
miR-376a*	0.967214	-0.0128215	0.940147	0.979425
miR-548c-5p	0.967382	-0.792245	0.0891216	0.784208
miR-762	0.967562	0.264454	0.155607	0.784208
miR-1915*	0.969608	-0.218357	0.822819	0.946925
miR-449a	0.97064	0.170707	0.331592	0.809708
miR-199b-3p	0.970897	0.719159	0.311838	0.803852
miR-135a*	0.974451	0.279011	0.150688	0.784208
miR-628-5p	0.974687	0.17353	0.349067	0.816169
miR-663	0.977689	0.652183	0.168594	0.7863
miR-4328	0.978235	-0.587551	0.119824	0.784208
miR-379*	0.979223	-0.220112	0.864411	0.95563
miR-3186-5p	0.982231	-0.14443	0.408948	0.83522
miR-1266	0.982635	-0.104972	0.770361	0.93352
miR-619	0.983714	-0.0855826	0.445242	0.844793
let-7a-2*	0.984056	-0.0465139	0.856535	0.954598
miR-125b-1*	0.984469	-0.981917	0.452079	0.844793
miR-920	0.985008	-0.597144	0.0813466	0.784208
miR-3192	0.986424	0.232245	0.445948	0.844793
miR-1208	0.98726	0.448067	0.69737	0.904134
miR-3165	0.988919	-0.604192	0.206028	0.79674
miR-302e	0.9908	-1.0803	0.441257	0.844793
miR-548a-3p	0.99394	0.192562	0.372817	0.826955
miR-25	0.994285	1.30102	0.234369	0.799044
miR-1322	0.99449	0.0627668	0.707711	0.911571
miR-137	0.995644	0.880127	0.657261	0.897007
miR-3142	0.99628	0.568598	0.662841	0.897938
miR-582-3p	0.999388	-0.6029	0.0826245	0.784208
miR-3193	1.00061	0.437849	0.0734175	0.784208
miR-433	1.00161	0.859366	0.0571351	0.784208
miR-499-5p	1.00362	0.165239	0.205775	0.79674
miR-196a	1.00482	-0.479809	0.153238	0.784208
miR-3127	1.00767	-0.141313	0.596878	0.876671
miR-934	1.00775	0.0899676	0.809133	0.943835
miR-1248	1.00988	-0.103582	0.399274	0.833178
miR-548i	1.01101	-0.907904	0.143316	0.784208
miR-130b*	1.01116	0.598712	0.717397	0.914411
miR-92a-1*	1.01239	0.532058	0.125085	0.784208
miR-1253	1.01403	0.596091	0.432185	0.840002
miR-487a	1.01592	-0.18723	0.665471	0.898853
miR-652	1.01683	0.269542	0.500774	0.853999
miR-4325	1.01766	0.882862	0.481231	0.853922
miR-29a	1.01864	0.383627	0.957899	0.986024
miR-195	1.01885	0.26523	0.970159	0.989591
miR-938	1.02278	-0.232635	0.783257	0.93352
miR-3141	1.02514	-0.10208	0.503748	0.853999
miR-505	1.02885	-0.413758	0.461094	0.848127
miR-519c-3p	1.03061	-0.0608116	0.97085	0.989591
miR-1207-5p	1.03063	0.0456414	0.475204	0.852732
miR-591	1.03075	0.0109495	0.397678	0.833178
miR-335*	1.03319	-0.0805605	0.45495	0.844793
miR-4291	1.03437	0.64477	0.196993	0.79674
miR-134	1.03807	0.507661	0.728047	0.918408
miR-2114	1.04057	-0.410859	0.85103	0.954598
miR-4270	1.04165	-0.358102	0.573977	0.867742
miR-200b	1.04173	0.412648	0.478944	0.853922
miR-449c*	1.043	-0.375181	0.526192	0.853999
miR-4320	1.04475	-0.425376	0.206454	0.79674
miR-4282	1.0467	0.458165	0.429622	0.840002
miR-34c-3p	1.04675	-0.119577	0.383759	0.830199
miR-99b*	1.04723	-0.226325	0.21437	0.79674
miR-4308	1.04783	0.223018	0.51467	0.853999
miR-664	1.04971	-0.0578243	0.616559	0.879144
miR-518a-3p	1.05199	0.154577	0.969127	0.989591
miR-200a*	1.05363	0.455778	0.988556	0.993612
miR-548u	1.05633	-0.273015	0.0441022	0.784208
miR-125a-3p	1.05817	-0.606964	0.201798	0.79674
miR-924	1.05939	-0.0920257	0.860112	0.955166
miR-644	1.06159	-1.06144	0.42106	0.840002
miR-188-3p	1.0629	-0.0996271	0.978164	0.992602
miR-1290	1.06338	-0.351419	0.170612	0.7863
miR-181a*	1.06478	-0.192888	0.373177	0.826955
let-7c*	1.06492	0.295031	0.231454	0.799044
miR-454	1.06517	-0.197666	0.993707	0.994611
miR-3135	1.06534	0.264988	0.436037	0.840002
miR-519e	1.06666	-0.470347	0.159978	0.784208
miR-331-5p	1.06668	-0.193032	0.387868	0.830199
miR-4252	1.07033	0.281752	0.683366	0.898919
miR-200b*	1.0716	0.372196	0.749782	0.926697
miR-892b	1.07206	0.232045	0.275326	0.799044
miR-301b	1.07401	0.942317	0.573489	0.867742
miR-363	1.07537	-0.0719336	0.530758	0.853999
miR-936	1.07736	-0.0963191	0.714623	0.914411
miR-145*	1.07871	-0.141338	0.542306	0.853999
miR-126*	1.0795	-0.717208	0.0844946	0.784208
miR-539	1.07962	-0.342468	0.136718	0.784208
miR-517c	1.08076	0.0485092	0.902786	0.96979
miR-520f	1.08596	-0.758012	0.0828332	0.784208
miR-329	1.09161	-0.500599	0.167905	0.7863
miR-371-5p	1.09414	-0.258452	0.987451	0.993612
miR-3118	1.09581	0.00764412	0.609187	0.876671
miR-499-3p	1.09624	0.638799	0.18942	0.795056
miR-378b	1.09666	-0.663707	0.0189268	0.784208
miR-616*	1.09686	-0.45818	0.106405	0.784208
miR-1258	1.10012	-0.195788	0.413197	0.840002
miR-3123	1.10115	0.486173	0.170572	0.7863
miR-501-5p	1.10123	-0.247041	0.605169	0.876671
miR-324-3p	1.1021	0.0631318	0.615694	0.879144
miR-365*	1.10314	-0.233756	0.839918	0.954452
miR-141	1.10449	-0.0329756	0.985436	0.993612
miR-576-5p	1.10852	-0.518928	0.130207	0.784208
miR-3168	1.11028	-0.634588	0.147017	0.784208
miR-1911*	1.11072	-0.290338	0.434706	0.840002
miR-10b*	1.11317	-0.187301	0.739005	0.922708
miR-34c-5p	1.11331	-0.613401	0.151052	0.784208
miR-3188	1.11429	0.202539	0.607703	0.876671
miR-4251	1.11732	-0.224124	0.119486	0.784208
miR-1298	1.11798	-0.144333	0.637876	0.881487
let-7c	1.11822	0.474808	0.0709398	0.784208
miR-3175	1.1185	0.241804	0.658651	0.89779
let-7e*	1.12049	0.381593	0.406674	0.833178
miR-19a*	1.12683	0.590761	0.0689355	0.784208
miR-125b	1.12797	0.543188	0.294088	0.799044
miR-34a	1.12975	-0.0941786	0.490808	0.853999
miR-218-2*	1.13478	-0.257966	0.24616	0.799044
miR-323b-3p	1.13667	-0.129884	0.214396	0.79674
miR-203	1.13692	-0.383779	0.480688	0.853922
miR-378	1.13906	0.201893	0.409258	0.83522
miR-562	1.14248	-0.489046	0.302633	0.800147
miR-484	1.14683	0.0972157	0.473522	0.852732
miR-1302	1.14851	-0.699097	0.936203	0.979425
miR-423-3p	1.1486	0.21524	0.213767	0.79674
miR-1243	1.14948	-0.294293	0.260669	0.799044
miR-3140	1.1506	-0.341044	0.162409	0.784208
miR-92b	1.15075	0.484838	0.314205	0.804642
miR-373*	1.15204	-0.0696067	0.965444	0.988144
miR-527	1.15285	0.221141	0.810595	0.943835
miR-548f	1.15426	-0.599793	0.119644	0.784208
miR-1234	1.15443	0.641446	0.887166	0.96622
miR-31*	1.15628	0.376537	0.0588187	0.784208
miR-526a	1.15883	0.327028	0.531244	0.853999
miR-4255	1.16071	1.03149	0.0105855	0.784208
miR-1304	1.16213	0.43335	0.53518	0.853999
miR-191*	1.16248	-0.522872	0.362689	0.826629
miR-1277	1.16253	-0.886799	0.240321	0.799044
miR-611	1.16321	0.496448	0.855775	0.954598
miR-1911	1.16373	-0.371998	0.79154	0.936329
miR-19b	1.1641	0.627259	0.200938	0.79674
miR-141*	1.16716	-0.328465	0.323282	0.809708
miR-2117	1.17154	0.0337884	0.72594	0.917855
miR-3131	1.1725	1.13598	0.0583524	0.784208
miR-34a*	1.17319	0.235494	0.302846	0.800147
miR-616	1.17332	-0.847647	0.118083	0.784208
miR-199a-5p	1.17351	-0.500602	0.190091	0.795056
miR-100*	1.17687	0.390149	0.56673	0.867742
miR-943	1.17697	0.189616	0.461844	0.848127
miR-302b	1.1773	-0.299957	0.27526	0.799044
miR-30a	1.17732	0.143457	0.506541	0.853999
miR-4321	1.17741	0.377047	0.540729	0.853999
miR-1324	1.17968	0.0437764	0.734057	0.919661
miR-1226	1.18032	-0.00436577	0.810936	0.943835
miR-3169	1.18614	-0.328977	0.165749	0.7863
miR-3074	1.18797	-0.221144	0.811698	0.943835
miR-335	1.18923	-0.228409	0.490485	0.853999
miR-3126-3p	1.18946	0.1281	0.278067	0.799044
miR-93	1.1895	0.396841	0.863693	0.95563
miR-148a*	1.19275	-0.0982101	0.244752	0.799044
miR-1251	1.19422	-0.0970161	0.642468	0.883944
miR-4327	1.19872	0.881613	0.0621346	0.784208
miR-645	1.20146	-0.72365	0.231248	0.799044
miR-663b	1.20551	0.278702	0.143867	0.784208
miR-1205	1.20878	0.0597719	0.511749	0.853999
miR-100	1.2093	0.259475	0.690738	0.902389
miR-3154	1.21047	-0.288353	0.581159	0.867742
miR-4278	1.21235	-0.190543	0.276825	0.799044
miR-890	1.21563	0.494258	0.387965	0.830199
miR-130a*	1.21781	0.742029	0.494104	0.853999
miR-3196	1.21964	-0.456967	0.446177	0.844793
miR-520a-5p	1.2205	0.801811	0.185991	0.795056
miR-623	1.22372	-0.548161	0.435678	0.840002
miR-381	1.22451	0.333075	0.334197	0.809708
miR-720	1.22489	0.35573	0.114795	0.784208
miR-505*	1.2249	0.0408028	0.930492	0.979425
miR-136	1.22787	-0.522857	0.0952704	0.784208
miR-548c-3p	1.22795	0.338784	0.674643	0.898853
miR-361-3p	1.23101	0.143603	0.774535	0.93352
miR-620	1.23171	-0.192094	0.486641	0.853999
miR-29a*	1.23348	-0.736278	0.243431	0.799044
miR-548t	1.23379	-0.392962	0.850224	0.954598
miR-196b	1.23414	-0.888955	0.109976	0.784208
miR-15a	1.2374	0.413927	0.111752	0.784208
miR-302a	1.23818	-0.237687	0.529385	0.853999
miR-17	1.23938	1.47635	0.107956	0.784208
miR-323-5p	1.24016	-0.458188	0.346328	0.815761
miR-517*	1.24053	-0.101616	0.926766	0.979307
let-7f	1.24122	0.512414	0.298531	0.799044
miR-4275	1.24593	-0.920294	0.0319342	0.784208
miR-147	1.24601	-0.514486	0.184928	0.795056
miR-769-3p	1.2475	-1.00034	0.0836228	0.784208
miR-522*	1.24766	-0.0406218	0.758134	0.930868
miR-545	1.24984	0.0645322	0.245825	0.799044
miR-514b-3p	1.25555	-0.984892	0.0526554	0.784208
miR-133a	1.25625	-0.180241	0.753664	0.929407
miR-16-1*	1.25707	0.250875	0.963878	0.988132
miR-1254	1.2595	0.0922687	0.601511	0.876671
miR-3167	1.26118	0.0745171	0.86923	0.959993
miR-124*	1.26143	-0.452748	0.221953	0.799044
miR-331-3p	1.26322	0.215541	0.18534	0.795056
miR-1295	1.26369	-0.160778	0.965686	0.988144
miR-3177	1.26519	0.391528	0.466532	0.849644
miR-17*	1.26553	0.539487	0.129008	0.784208
miR-20a	1.26945	0.672855	0.511764	0.853999
miR-1537	1.27012	-0.602879	0.0823157	0.784208
miR-633	1.27354	-0.297648	0.492052	0.853999
miR-493*	1.27405	-0.266616	0.445318	0.844793
let-7b*	1.2746	-0.801373	0.0479908	0.784208
miR-635	1.27512	0.0456939	0.264685	0.799044
miR-21	1.27872	0.570992	0.632456	0.879871
miR-98	1.27873	-0.15903	0.916307	0.972913
miR-520d-5p	1.27978	-0.077636	0.430137	0.840002
miR-1321	1.28332	0.173309	0.575237	0.867742
miR-656	1.28334	-0.00573189	0.235292	0.799044
miR-1286	1.28515	0.775107	0.609378	0.876671
miR-489	1.29182	0.485752	0.165887	0.7863
miR-651	1.29625	-0.752855	0.226606	0.799044
miR-496	1.29705	-0.177193	0.959892	0.986706
miR-507	1.30095	-0.551955	0.279803	0.799044
miR-323b-5p	1.30272	1.55781	0.0612294	0.784208
miR-631	1.30341	-0.0209958	0.772221	0.93352
miR-886-3p	1.30353	-0.158986	0.378873	0.828549
miR-23b	1.30373	0.688059	0.0641741	0.784208
miR-942	1.30528	0.0397641	0.792475	0.936329
miR-548e	1.30541	-0.367498	0.111319	0.784208
miR-187	1.30784	0.0225245	0.672249	0.898853
miR-3126-5p	1.30897	0.269238	0.71277	0.913807
miR-1278	1.30936	-0.144921	0.778786	0.93352
miR-1293	1.31142	0.294388	0.474714	0.852732
miR-1305	1.31482	-0.713988	0.148418	0.784208
miR-1261	1.31538	-0.766503	0.0380917	0.784208
miR-3187	1.31555	0.242635	0.158053	0.784208
miR-302c	1.32041	-0.553743	0.0393521	0.784208
miR-431	1.32126	0.325745	0.160495	0.784208
miR-22	1.32141	0.666227	0.0727394	0.784208
miR-1468	1.32182	0.539349	0.963081	0.988132
miR-31	1.32419	0.396479	0.536754	0.853999
miR-1914	1.32545	0.213642	0.692988	0.902648
miR-558	1.32665	-0.547981	0.208886	0.79674
miR-658	1.32767	0.4045	0.518362	0.853999
miR-3200	1.33181	-0.347951	0.223554	0.799044
miR-18a	1.33648	0.966457	0.0982815	0.784208
miR-770-5p	1.33664	0.567626	0.768871	0.93352
miR-708	1.33841	-0.256393	0.547368	0.854133
miR-1979	1.33918	0.177491	0.539756	0.853999
miR-508-5p	1.3397	-0.144999	0.309939	0.803852
miR-1284	1.34058	-0.0902587	0.185764	0.795056
miR-615-3p	1.34083	-0.799942	0.0398047	0.784208
miR-1247	1.3423	-0.0297997	0.879601	0.962748
miR-877*	1.34317	-0.100646	0.487821	0.853999
miR-3133	1.34976	-0.0682137	0.377963	0.828549
miR-2116	1.34996	-0.161286	0.760091	0.930868
miR-4276	1.35439	0.772745	0.00216644	0.784208
let-7a*	1.35734	-0.835647	0.2521	0.799044
miR-1280	1.36047	-0.0500674	0.883479	0.965071
miR-320c	1.36111	0.342025	0.337462	0.811001
miR-452*	1.36155	1.06132	0.104683	0.784208
miR-33b*	1.3645	0.0506869	0.799167	0.939524
miR-1193	1.36543	0.149031	0.541754	0.853999
miR-4297	1.37087	0.921927	0.0501643	0.784208
miR-3174	1.37116	-0.994268	0.152075	0.784208
miR-449c	1.37167	-0.138774	0.312772	0.803852
miR-4253	1.37609	0.15973	0.732996	0.919379
miR-802	1.37754	0.119404	0.470115	0.852732
miR-497*	1.37983	-0.241694	0.806094	0.943302
miR-875-5p	1.38047	-0.0683241	0.632839	0.879871
miR-587	1.38506	-0.0331617	0.619562	0.879871
miR-153	1.38521	0.363925	0.402938	0.833178
miR-148a	1.38682	0.0284451	0.400986	0.833178
miR-4254	1.38684	-0.426151	0.297935	0.799044
miR-3153	1.38722	-0.275367	0.406742	0.833178
miR-345	1.38897	0.0876554	0.80176	0.94023
miR-559	1.38943	0.0609975	0.809926	0.943835
miR-187*	1.39123	-0.0256391	0.983058	0.993612
miR-1268	1.3935	0.103027	0.569824	0.867742
miR-3184	1.39525	-0.0136687	0.676509	0.898853
miR-548b-5p	1.3967	-0.190859	0.305602	0.800147
miR-95	1.39706	-0.393014	0.333836	0.809708
miR-221	1.40062	-0.0258811	0.93948	0.979425
miR-548n	1.4024	-0.163352	0.54423	0.853999
miR-204	1.40324	-0.14396	0.730381	0.919244
miR-425*	1.40344	-0.30623	0.917553	0.973297
miR-1206	1.40416	-0.896671	0.0311566	0.784208
miR-889	1.40719	0.266417	0.483066	0.853999
miR-338-5p	1.40779	0.249463	0.773914	0.93352
miR-526b*	1.40903	0.107339	0.616071	0.879144
miR-513c	1.41039	-0.516245	0.16048	0.784208
miR-767-3p	1.41276	-0.975155	0.141684	0.784208
miR-10a	1.41749	0.395262	0.415121	0.840002
miR-299-5p	1.41938	-0.626446	0.680777	0.898853
miR-302a*	1.41975	0.0918848	0.747369	0.925881
miR-1306	1.422	0.151952	0.499145	0.853999
let-7i*	1.42221	1.08787	0.042467	0.784208
miR-520d-3p	1.42266	-0.915491	0.16527	0.7863
miR-876-3p	1.42385	-0.186102	0.764176	0.931254
miR-3160	1.42722	-0.163209	0.615655	0.879144
miR-4301	1.42735	-0.427965	0.18526	0.795056
miR-220c	1.43149	0.233664	0.434735	0.840002
miR-548a-5p	1.43706	0.467692	0.56603	0.867742
miR-617	1.43897	0.0461519	0.913928	0.972003
miR-875-3p	1.44131	-0.176014	0.237587	0.799044
miR-339-3p	1.45092	0.172244	0.5392	0.853999
miR-342-5p	1.45167	-0.814926	0.321648	0.809641
miR-205*	1.45361	-0.152951	0.319611	0.808213
miR-1197	1.45723	-0.27347	0.951346	0.982611
miR-3173	1.45797	-0.288108	0.154851	0.784208
miR-340*	1.45931	-0.358772	0.328507	0.809708
miR-10a*	1.46132	-0.674252	0.732572	0.919379
miR-888	1.46259	-0.740056	0.0418595	0.784208
miR-337-3p	1.46462	0.652992	0.0806503	0.784208
miR-15a*	1.46462	0.633427	0.0311062	0.784208
miR-577	1.4676	0.162856	0.605384	0.876671
miR-7-1*	1.4726	-0.263797	0.992439	0.994246
miR-3152	1.47364	-0.0397239	0.683995	0.898919
miR-448	1.4772	0.0547985	0.35916	0.825584
miR-379	1.47924	-0.634631	0.160106	0.784208
miR-1301	1.48143	0.0614566	0.71666	0.914411
miR-1274b	1.48176	0.74121	0.115898	0.784208
miR-3190-5p	1.48278	0.293287	0.581158	0.867742
miR-554	1.48367	0.199258	0.760773	0.930868
miR-219-5p	1.48477	-0.398879	0.147503	0.784208
miR-432	1.48556	-0.0702808	0.838636	0.953981
miR-874	1.48658	0.0954175	0.643569	0.883944
miR-4264	1.48712	-0.724051	0.402507	0.833178
miR-1913	1.48752	0.573514	0.597647	0.876671
miR-185	1.49176	0.348887	0.24793	0.799044
miR-223	1.49188	-0.805318	0.42667	0.840002
miR-483-5p	1.49556	0.42236	0.72571	0.917855
miR-3195	1.49855	0.283428	0.351233	0.816169
miR-198	1.49933	-0.554798	0.631413	0.879871
miR-330-5p	1.50482	0.604373	0.394491	0.831863
miR-708*	1.50483	0.227571	0.499381	0.853999
miR-598	1.50571	0.394521	0.606248	0.876671
miR-4286	1.50818	0.0326533	0.746289	0.925881
miR-429	1.51081	0.076499	0.818837	0.9463
miR-3189	1.51275	-0.856471	0.219565	0.799044
miR-424*	1.51537	-0.280289	0.898011	0.966664
miR-3130-3p	1.51893	-0.226726	0.470424	0.852732
miR-498	1.51922	0.542537	0.534791	0.853999
miR-92a-2*	1.52048	-0.0831619	0.262857	0.799044
miR-361-5p	1.52089	-0.353668	0.159778	0.784208
miR-1471	1.52449	-0.215179	0.604319	0.876671
miR-1271	1.52556	0.495636	0.629887	0.879871
miR-33b	1.5281	-0.677584	0.0738281	0.784208
miR-601	1.53983	-0.277475	0.344414	0.812995
miR-552	1.54116	-0.145832	0.57301	0.867742
miR-3125	1.54242	0.0522388	0.852015	0.954598
miR-1185	1.54335	-0.373785	0.171347	0.7863
miR-130a	1.54937	0.826228	0.542817	0.853999
miR-4303	1.55304	0.210371	0.910282	0.971036
miR-519b-3p	1.55562	-0.0874347	0.286672	0.799044
miR-28-3p	1.55706	-0.570866	0.155552	0.784208
miR-142-3p	1.55709	0.158315	0.249578	0.799044
let-7d*	1.55823	-0.187289	0.521228	0.853999
miR-107	1.55835	0.648327	0.447528	0.844793
miR-23a*	1.55863	-0.38784	0.818534	0.9463
miR-320a	1.5598	0.256049	0.225791	0.799044
miR-449b*	1.56146	0.307829	0.492647	0.853999
miR-195*	1.56528	-0.39622	0.163649	0.786089
miR-520b	1.56693	-0.245635	0.329071	0.809708
miR-511	1.5675	-0.925081	0.931643	0.979425
miR-518e*	1.56883	0.620988	0.13336	0.784208
miR-362-5p	1.57412	-0.466922	0.228395	0.799044
miR-564	1.57603	0.104614	0.906927	0.971036
miR-1260	1.5774	0.512435	0.332164	0.809708
miR-1276	1.58117	-0.303532	0.628652	0.879871
miR-2114*	1.5815	0.717051	0.26643	0.799044
miR-191	1.58413	0.330186	0.410586	0.836379
miR-4326	1.58517	0.920886	0.255122	0.799044
miR-544	1.58637	0.724631	0.774309	0.93352
miR-625*	1.58771	0.320296	0.79945	0.939524
miR-548w	1.58944	-0.556902	0.0959925	0.784208
miR-200a	1.59106	0.645877	0.279204	0.799044
miR-140-5p	1.59135	-0.406073	0.513679	0.853999
miR-7-2*	1.59414	-0.439739	0.0443361	0.784208
miR-3065-5p	1.59631	0.0713958	0.577597	0.867742
miR-4281	1.59903	-0.311793	0.314542	0.804642
miR-127-5p	1.60084	0.953182	0.202415	0.79674
miR-138	1.6038	1.42222	0.293114	0.799044
miR-3161	1.60501	-0.668095	0.171556	0.7863
miR-512-5p	1.6077	0.55121	0.755402	0.930359
miR-485-3p	1.61278	-0.166486	0.551954	0.857556
miR-29c	1.62391	0.504503	0.634532	0.879871
miR-3186-3p	1.6254	-0.0160729	0.673338	0.898853
miR-221*	1.62608	0.35253	0.936794	0.979425
miR-375	1.63307	-0.209404	0.654163	0.893888
miR-2116*	1.63428	-0.403519	0.210691	0.79674
miR-4315	1.63432	0.692785	0.45542	0.844793
miR-597	1.6377	-0.432651	0.076638	0.784208
miR-146a*	1.63928	0.0963526	0.673497	0.898853
miR-1201	1.64123	0.449479	0.92346	0.978618
miR-218-1*	1.64154	0.277946	0.284596	0.799044
miR-1262	1.64288	0.207839	0.968017	0.989591
let-7a	1.65218	1.52613	0.0996718	0.784208
miR-20b	1.65598	1.03113	0.542823	0.853999
miR-135b	1.65616	-0.602452	0.116525	0.784208
miR-543	1.65685	-0.783099	0.223589	0.799044
miR-523	1.66029	0.941989	0.0305209	0.784208
miR-130b	1.6614	0.605983	0.579181	0.867742
miR-4265	1.66687	-0.628598	0.574034	0.867742
miR-3181	1.66932	-0.845467	0.0313636	0.784208
miR-302c*	1.66935	0.534759	0.632055	0.879871
miR-1976	1.66947	-0.195405	0.349652	0.816169
miR-545*	1.67333	0.221269	0.540669	0.853999
miR-3149	1.67769	-0.0551888	0.556226	0.861264
miR-214*	1.68259	0.198553	0.223823	0.799044
miR-885-5p	1.695	-0.526511	0.763249	0.931254
miR-646	1.69958	-0.471794	0.675467	0.898853
miR-182	1.70243	0.145206	0.500544	0.853999
miR-886-5p	1.70535	-0.0151055	0.503794	0.853999
miR-3194	1.70704	0.464398	0.723097	0.917855
miR-377	1.71225	0.30335	0.0793473	0.784208
miR-4323	1.7129	0.424023	0.927333	0.979307
miR-1231	1.71489	0.342898	0.989095	0.993612
miR-519a	1.71513	0.442796	0.283461	0.799044
miR-3197	1.72037	0.339443	0.47781	0.853922
miR-628-3p	1.72111	-0.522415	0.282289	0.799044
miR-506	1.72149	-0.0531664	0.728957	0.918503
miR-516b	1.73535	-0.845297	0.312766	0.803852
miR-302d*	1.74067	-0.121986	0.925077	0.979307
miR-1256	1.74973	-0.279414	0.187471	0.795056
miR-300	1.75011	-0.489173	0.291612	0.799044
miR-2053	1.75448	-0.166475	0.626716	0.879871
miR-3185	1.76407	-0.337274	0.446994	0.844793
miR-488*	1.76579	-0.371604	0.0969979	0.784208
miR-502-3p	1.76686	-0.545995	0.297332	0.799044
miR-219-2-3p	1.76809	-0.480808	0.360151	0.825584
miR-574-5p	1.77002	-0.556544	0.785069	0.93352
miR-483-3p	1.77228	-0.465928	0.676682	0.898853
miR-513a-3p	1.77449	-0.568021	0.0978465	0.784208
miR-3171	1.77467	-0.288863	0.182413	0.795056
miR-371-3p	1.78081	-0.0390438	0.480283	0.853922
miR-607	1.79176	-0.576321	0.22383	0.799044
miR-548l	1.80177	-0.83683	0.292756	0.799044
miR-7	1.80536	-0.475037	0.293846	0.799044
miR-503	1.81501	0.0993854	0.652078	0.892146
miR-9	1.81977	-0.307451	0.982277	0.993612
miR-133b	1.82651	-0.981899	0.0395176	0.784208
miR-4314	1.82823	-0.642984	0.12236	0.784208
miR-4285	1.8301	-0.170312	0.558069	0.862186
miR-15b*	1.83305	-0.346019	0.935699	0.979425
miR-1291	1.83474	-0.0835943	0.465719	0.849571
miR-3144-5p	1.8457	0.228133	0.515571	0.853999
miR-3117	1.86077	-0.494822	0.135882	0.784208
miR-20b*	1.861	-0.596365	0.300598	0.800097
miR-509-3-5p	1.86198	0.621641	0.121371	0.784208
miR-532-5p	1.87247	-0.229396	0.581875	0.867742
miR-589	1.87533	0.24669	0.854107	0.954598
miR-613	1.87699	-0.582715	0.473121	0.852732
miR-26b	1.87736	-0.846843	0.172412	0.786942
miR-516a-3p	1.87925	-0.0471299	0.334924	0.809708
miR-1250	1.88406	-0.0532327	0.499434	0.853999
miR-544b	1.8942	-0.318771	0.424682	0.840002
miR-3136	1.89855	0.142235	0.677454	0.898853
miR-2278	1.89922	-0.380612	0.4407	0.844793
miR-3190-3p	1.90104	-0.647733	0.517625	0.853999
miR-1246	1.90555	-0.539424	0.930723	0.979425
miR-296-3p	1.90706	-0.297399	0.638924	0.881828
miR-515-5p	1.90766	-0.140512	0.789336	0.935636
miR-1826	1.91234	-0.338229	0.459546	0.848127
miR-1184	1.91929	0.0628995	0.731477	0.919379
miR-520h	1.91973	-0.757542	0.112589	0.784208
miR-3145	1.92128	-0.586489	0.22111	0.799044
miR-126	1.92411	-0.198626	0.639777	0.881898
miR-26a	1.92788	0.514814	0.336595	0.811001
miR-493	1.93619	-0.110326	0.539025	0.853999
miR-454*	1.9383	-0.0807419	0.818076	0.9463
miR-106b*	1.94552	-0.0778106	0.92767	0.979307
miR-524-3p	1.94688	-0.606503	0.085511	0.784208
miR-4309	1.94689	-0.581623	0.272123	0.799044
miR-4294	1.95026	-0.397982	0.213252	0.79674
miR-3202	1.95982	-0.146961	0.296766	0.799044
miR-1469	1.96298	-0.836598	0.241244	0.799044
miR-208b	1.96351	-0.400533	0.0987081	0.784208
miR-4310	1.96651	-0.0825262	0.482855	0.853999
miR-1237	1.96688	0.219884	0.894158	0.966664
miR-183*	1.98074	-0.692982	0.318764	0.808213
miR-185*	1.98926	-0.624774	0.150497	0.784208
miR-550*	1.98955	-0.46583	0.186104	0.795056
miR-675*	1.98985	-0.551788	0.261108	0.799044
miR-138-1*	1.99928	-0.302613	0.265243	0.799044
miR-3164	2.00186	-0.84011	0.183607	0.795056
miR-524-5p	2.00202	0.533768	0.142182	0.784208
miR-605	2.01505	-1.17417	0.0699438	0.784208
miR-519b-5p	2.0167	0.460037	0.0908479	0.784208
let-7i	2.02489	0.419029	0.627439	0.879871
miR-548b-3p	2.03121	-0.928929	0.0815463	0.784208
miR-576-3p	2.04434	-0.84365	0.0991957	0.784208
miR-3172	2.04838	-0.325757	0.680647	0.898853
miR-1288	2.05271	0.461449	0.372319	0.826955
miR-4258	2.06397	0.517416	0.585815	0.869247
miR-30a*	2.06511	-0.653738	0.289682	0.799044
miR-1274a	2.07168	0.687762	0.604969	0.876671
miR-2276	2.09119	0.308621	0.609685	0.876671
miR-149	2.09121	-0.700788	0.716091	0.914411
miR-1825	2.09847	0.271107	0.667212	0.898853
miR-3176	2.10019	-0.0563893	0.903683	0.969807
miR-1257	2.11436	-0.3012	0.533	0.853999
miR-650	2.13101	-0.363059	0.326047	0.809708
miR-33a	2.13187	-0.17997	0.711804	0.913633
miR-3150	2.13505	-0.725028	0.0187118	0.784208
miR-29b-1*	2.13644	-0.0707885	0.909148	0.971036
miR-624*	2.13852	-0.691013	0.624586	0.879871
miR-892a	2.14069	0.460691	0.446887	0.844793
miR-518c*	2.14366	-0.150169	0.633431	0.879871
miR-517a	2.14491	-0.357298	0.344048	0.812995
miR-455-3p	2.1592	-0.349473	0.885547	0.965604
miR-93*	2.16368	-0.386945	0.659811	0.897938
miR-542-3p	2.1657	-0.486463	0.146675	0.784208
miR-140-3p	2.17082	0.20984	0.972694	0.98979
miR-668	2.18841	0.572265	0.62235	0.879871
miR-514b-5p	2.19076	-0.406977	0.251223	0.799044
miR-18a*	2.19438	0.338927	0.696786	0.904134
miR-1236	2.19896	0.245868	0.435186	0.840002
miR-220b	2.19899	-0.0795412	0.681632	0.898853
miR-3115	2.20387	-0.00607867	0.984436	0.993612
miR-3183	2.20454	-0.207384	0.635107	0.879871
miR-761	2.20569	0.402502	0.694218	0.902648
miR-4316	2.2123	-0.434454	0.507161	0.853999
miR-16-2*	2.22238	-0.247469	0.542447	0.853999
miR-4273	2.22609	-0.95124	0.309173	0.803852
miR-941	2.227	-0.0607394	0.885722	0.965604
miR-578	2.22957	-0.555694	0.698649	0.904134
miR-423-5p	2.23695	-0.0179292	0.630196	0.879871
miR-3130-5p	2.2394	-0.523139	0.0672887	0.784208
miR-3147	2.26462	-0.44357	0.275549	0.799044
miR-3146	2.26856	-0.416285	0.31854	0.808213
miR-548p	2.27571	-0.857386	0.112955	0.784208
miR-324-5p	2.27721	-0.403316	0.898673	0.966664
miR-1275	2.27914	-0.836626	0.0922173	0.784208
miR-29b	2.28468	0.756596	0.504516	0.853999
miR-532-3p	2.28556	0.0110975	0.877644	0.961562
miR-212	2.29006	-0.572645	0.237912	0.799044
miR-887	2.30134	-0.187283	0.378634	0.828549
miR-1260b	2.30168	-0.21782	0.262511	0.799044
miR-526b	2.3035	-0.881927	0.53822	0.853999
miR-374b	2.30756	-0.552794	0.0517184	0.784208
miR-3170	2.34013	-1.13526	0.230371	0.799044
miR-302d	2.35098	-1.02706	0.0229697	0.784208
miR-147b	2.35487	-0.85031	0.0565479	0.784208
miR-2052	2.35567	0.290037	0.51963	0.853999
miR-551a	2.36166	-0.744688	0.026681	0.784208
miR-320e	2.40583	-0.817431	0.00183714	0.784208
miR-4279	2.4112	-0.161039	0.668068	0.898853
miR-1281	2.41479	0.327301	0.893872	0.966664
miR-4283	2.41781	-0.501232	0.0519735	0.784208
miR-4280	2.45519	-0.506868	0.122776	0.784208
miR-500	2.46572	-0.644544	0.274856	0.799044
miR-449b	2.50529	-0.752662	0.194402	0.79674
miR-933	2.51152	-0.12965	0.430267	0.840002
miR-181d	2.51413	-0.504211	0.41884	0.840002
miR-1249	2.52116	-0.30634	0.752334	0.928807
miR-27b*	2.52839	0.151187	0.875023	0.961079
miR-202	2.55972	-0.149908	0.984221	0.993612
miR-653	2.56508	-1.2838	0.159874	0.784208
miR-561	2.56592	-0.669237	0.637047	0.881449
miR-4312	2.59395	-0.611704	0.578421	0.867742
miR-222*	2.62862	-0.316604	0.0798484	0.784208
miR-1244	2.67962	-0.850221	0.133905	0.784208
miR-551b	2.71223	-0.486431	0.342407	0.812995
miR-671-3p	2.80423	-1.01618	0.0974293	0.784208
miR-4257	2.80525	-0.390345	0.0816614	0.784208
miR-1289	2.81049	-0.190396	0.280571	0.799044
miR-657	2.83028	-0.00924221	0.240875	0.799044
miR-588	2.88323	-0.25582	0.306238	0.800147
miR-4296	2.89019	-0.185489	0.452501	0.844793
miR-509-5p	2.93138	-0.272371	0.4328	0.840002
miR-378c	2.96794	-0.511636	0.121594	0.784208
miR-4290	2.98196	-0.16303	0.368973	0.826955
miR-224*	3.03757	-0.980443	0.120522	0.784208
miR-450a	3.07306	-0.667949	0.606136	0.876671
miR-323-3p	3.07745	-0.426977	0.304972	0.800147
miR-223*	3.09558	0.274253	0.452194	0.844793
miR-28-5p	3.11421	0.243037	0.874553	0.961079
miR-624	3.13221	-0.702827	0.0531888	0.784208
miR-4263	3.22798	-0.466118	0.324985	0.809708
miR-520e	3.24204	0.806206	0.455019	0.844793
miR-518d-5p	3.33124	0.358716	0.765322	0.931254
miR-551b*	3.67303	-0.126209	0.352352	0.816169
miR-3158	3.7058	-0.477811	0.37605	0.828549
miR-197	4.14631	0.510945	0.528202	0.853999
miR-30e*	4.21993	-0.550404	0.305516	0.800147
miR-154*	4.37692	0.0186739	0.950136	0.982284
miR-625	4.60032	-1.0759	0.0653313	0.784208
miR-451	4.74841	-0.468371	0.33059	0.809708
miR-3166	5.80752	-0.45205	0.0880242	0.784208
miR-376c	9.66287	-0.16329	0.893619	0.966664

## Sheet: T98G
miRNA	qmedian	logqmedian
hsa-miR-30d	1.37951	0.321731
hsa-miR-664*	0.977135	-0.0231308
hsa-miR-2861	0.824947	-0.192437
hsa-miR-497	0.738358	-0.303326
hsa-miR-606	0.78813	-0.238092
hsa-miR-1972	1.27527	0.24316
hsa-miR-642	2.81822	1.0361
hsa-miR-1323	3.29049	1.19104
hsa-miR-1225-5p	0.5433	-0.610093
hsa-miR-4292	1.1278	0.120272
hsa-miR-1267	1.79174	0.583186
hsa-miR-1269	3.02287	1.10621
hsa-miR-125a-5p	2.91765	1.07078
hsa-miR-4284	1.43703	0.362581
hsa-miR-548g	2.04242	0.714137
hsa-miR-450b-5p	0.473953	-0.746647
hsa-miR-103-2*	1.84931	0.614811
hsa-miR-579	1.84931	0.614811
hsa-miR-555	1.94001	0.662693
hsa-miR-129-3p	2.10518	0.744401
hsa-miR-654-5p	1.1278	0.120272
hsa-miR-583	2.69003	0.989554
hsa-miR-516b*	0.446636	-0.806011
hsa-miR-136*	0.427654	-0.849442
hsa-miR-4317	1.56353	0.446946
hsa-miR-369-3p	0.753159	-0.283479
hsa-miR-548h	0.627102	-0.466646
hsa-miR-146b-3p	0.870407	-0.138795
hsa-miR-26a-1*	1.74259	0.55537
hsa-miR-584	1.64736	0.499176
hsa-miR-4302	1.04412	0.0431715
hsa-miR-220a	7.08884	1.95852
hsa-miR-2054	1.83769	0.60851
hsa-miR-647	1.6884	0.52378
hsa-miR-369-5p	0.627102	-0.466646
hsa-miR-1285	1.44417	0.367532
hsa-miR-299-3p	2.07316	0.729074
hsa-miR-92a	2.53328	0.929517
hsa-miR-549	0.586809	-0.533056
hsa-miR-553	0.494116	-0.704985
hsa-miR-4319	0.782546	-0.245202
hsa-miR-34b	1.37965	0.321827
hsa-miR-523*	0.861745	-0.148795
hsa-miR-215	2.04242	0.714137
hsa-miR-520g	3.03593	1.11052
hsa-miR-196a*	0.985108	-0.0150038
hsa-miR-3178	1.78631	0.580153
hsa-miR-548q	0.627646	-0.465779
hsa-miR-603	2.52226	0.925154
hsa-miR-135a	0.874756	-0.13381
hsa-miR-2110	0.810494	-0.210111
hsa-miR-510	1.56353	0.446946
hsa-miR-514	0.70352	-0.351659
hsa-miR-1228*	0.89117	-0.11522
hsa-miR-500*	1.55766	0.443185
hsa-miR-1224-3p	0.664036	-0.409419
hsa-miR-22*	2.00562	0.695951
hsa-miR-23a	6.27103	1.83594
hsa-miR-3144-3p	0.749017	-0.288994
hsa-miR-106a	5.34574	1.6763
hsa-miR-1273c	2.02782	0.706963
hsa-miR-425	1.96797	0.677004
hsa-miR-105	0.78813	-0.238092
hsa-miR-1225-3p	1.77289	0.572612
hsa-miR-643	0.872213	-0.136721
hsa-miR-575	1.72517	0.545323
hsa-miR-301a	1.37539	0.318741
hsa-miR-490-3p	1.98479	0.685513
hsa-miR-302b*	2.00562	0.695951
hsa-miR-3143	1.193	0.176475
hsa-miR-20a*	0.601934	-0.507608
hsa-miR-3121	1.54456	0.434736
hsa-miR-99a*	4.83695	1.57629
hsa-miR-638	1.63485	0.491552
hsa-miR-629*	2.72547	1.00264
hsa-miR-101	3.27891	1.18751
hsa-miR-26b*	1.114	0.107956
hsa-miR-3138	1.51789	0.417322
hsa-miR-518b	3.6421	1.29256
hsa-miR-154	1.21969	0.198595
hsa-miR-518f*	1.63017	0.488682
hsa-miR-4287	1.19957	0.18196
hsa-miR-3163	0.223046	-1.50038
hsa-miR-144	0.872213	-0.136721
hsa-miR-1272	0.824947	-0.192437
hsa-miR-214	1.10242	0.0975077
hsa-miR-155*	1.47169	0.386411
hsa-miR-105*	2.52265	0.925311
hsa-miR-181a-2*	1.70312	0.532462
hsa-miR-600	0.992237	-0.00779336
hsa-miR-759	0.798247	-0.225338
hsa-miR-210	0.81463	-0.205021
hsa-miR-585	0.915012	-0.0888185
hsa-miR-3129	0.70352	-0.351659
hsa-miR-556-5p	2.16014	0.770173
hsa-miR-639	0.977135	-0.0231308
hsa-miR-519a*	1.71673	0.540423
hsa-miR-4293	0.855095	-0.156543
hsa-miR-490-5p	1.56445	0.447535
hsa-miR-608	5.06648	1.62265
hsa-miR-452	0.576207	-0.551288
hsa-miR-124	1.54864	0.437379
hsa-miR-422a	1.00272	0.00271744
hsa-miR-621	0.845529	-0.167793
hsa-miR-615-5p	1.59583	0.467397
hsa-miR-326	1.34457	0.296074
hsa-miR-193b	2.59844	0.95491
hsa-miR-1294	0.283491	-1.26058
hsa-miR-26a-2*	1.29449	0.25812
hsa-miR-30c-1*	0.643934	-0.440159
hsa-miR-181b	0.601499	-0.50833
hsa-miR-2115	0.422952	-0.860497
hsa-miR-27a*	4.2175	1.43924
hsa-miR-1224-5p	0.944444	-0.0571584
hsa-miR-365	6.67988	1.8991
hsa-miR-508-3p	1.63113	0.489273
hsa-miR-4256	2.01725	0.701734
hsa-miR-466	1.56165	0.445745
hsa-miR-122*	0.910094	-0.0942073
hsa-miR-626	1.39124	0.330195
hsa-miR-1179	1.92102	0.652857
hsa-miR-519e*	1.08181	0.0786328
hsa-miR-2113	1.9673	0.676663
hsa-miR-609	0.627102	-0.466646
hsa-miR-96*	1.64505	0.49777
hsa-miR-1181	0.837479	-0.177359
hsa-miR-1287	2.48659	0.910912
hsa-miR-665	1.64505	0.49777
hsa-miR-19a	1.13648	0.127935
hsa-miR-885-3p	1.43284	0.359655
hsa-miR-1	0.9438	-0.0578406
hsa-miR-1279	0.9438	-0.0578406
hsa-miR-138-2*	0.387257	-0.948666
hsa-miR-518a-5p	0.966034	-0.0345567
hsa-miR-590-3p	0.216699	-1.52925
hsa-miR-670	3.34669	1.20797
hsa-miR-4269	1.55291	0.440131
hsa-miR-1229	1.40043	0.336782
hsa-miR-568	1.43409	0.360532
hsa-miR-186	1.5286	0.424354
hsa-miR-3128	0.514545	-0.664473
hsa-miR-2355	1.38027	0.322278
hsa-miR-518d-3p	0.831666	-0.184324
hsa-miR-1273d	1.32247	0.2795
hsa-miR-1183	1.27388	0.242066
hsa-miR-1912	0.43687	-0.828119
hsa-miR-184	0.78813	-0.238092
hsa-miR-1178	0.670437	-0.399826
hsa-miR-3116	0.899551	-0.105859
hsa-miR-580	0.627102	-0.466646
hsa-miR-129*	2.62605	0.965481
hsa-miR-181c*	1.34457	0.296074
hsa-let-7d	5.20176	1.649
hsa-miR-4271	0.456338	-0.784522
hsa-miR-937	0.522131	-0.649836
hsa-miR-636	0.602198	-0.507168
hsa-miR-589*	0.533455	-0.62838
hsa-miR-640	1.04892	0.0477603
hsa-miR-662	0.768259	-0.263628
hsa-miR-593	3.28455	1.18923
hsa-miR-581	1.14311	0.13375
hsa-miR-370	2.41846	0.88313
hsa-miR-548k	0.627102	-0.466646
hsa-miR-29b-2*	2.81822	1.0361
hsa-miR-1296	1.36857	0.313768
hsa-miR-412	1.02256	0.0223069
hsa-miR-431*	0.361251	-1.01818
hsa-miR-1259	1.64736	0.499176
hsa-miR-3159	0.473953	-0.746647
hsa-miR-3124	1.33452	0.288572
hsa-miR-23b*	2.48659	0.910912
hsa-miR-519d	0.747896	-0.290492
hsa-miR-542-5p	1.24186	0.216608
hsa-miR-186*	0.834627	-0.18077
hsa-miR-216a	0.639121	-0.447661
hsa-miR-548o	0.523826	-0.646596
hsa-miR-4266	1.12214	0.115234
hsa-miR-488	1.41783	0.34913
hsa-miR-940	0.583905	-0.538018
hsa-miR-548s	1.08148	0.0783295
hsa-miR-3162	1.16659	0.154082
hsa-miR-569	1.25741	0.229058
hsa-miR-338-3p	0.769239	-0.262353
hsa-miR-1273	0.849526	-0.163076
hsa-miR-4288	0.434372	-0.833854
hsa-miR-1915	0.516258	-0.661148
hsa-miR-711	1.07389	0.0712891
hsa-miR-200c	0.958577	-0.0423051
hsa-miR-1973	2.87278	1.05528
hsa-miR-205	99.5235	4.60039
hsa-miR-571	0.71439	-0.336327
hsa-miR-34b*	0.627102	-0.466646
hsa-miR-4305	2.62548	0.965265
hsa-miR-455-5p	0.601499	-0.50833
hsa-miR-599	0.661673	-0.412983
hsa-miR-127-3p	1.56353	0.446946
hsa-miR-217	0.871043	-0.138064
hsa-miR-1228	1.20373	0.185428
hsa-miR-760	6.37847	1.85293
hsa-miR-1264	1.51263	0.41385
hsa-miR-421	2.41846	0.88313
hsa-miR-873	2.61848	0.962595
hsa-miR-939	1.03281	0.0322831
hsa-miR-4274	5.70238	1.74088
hsa-miR-660	1.21994	0.198798
hsa-miR-582-5p	2.22057	0.797765
hsa-miR-491-5p	0.70352	-0.351659
hsa-miR-659	1.11481	0.108681
hsa-miR-362-3p	2.29286	0.8298
hsa-miR-922	0.547216	-0.602912
hsa-miR-3182	2.50387	0.917837
hsa-miR-744*	3.4625	1.24199
hsa-miR-500b	1.193	0.176475
hsa-miR-190	2.84609	1.04595
hsa-miR-596	0.58375	-0.538283
hsa-miR-4330	2.59017	0.951725
hsa-miR-4311	1.04412	0.0431715
hsa-miR-654-3p	1.07892	0.0759619
hsa-miR-641	2.04185	0.713858
hsa-miR-634	0.781984	-0.245921
hsa-miR-376b	0.992237	-0.00779336
hsa-miR-487b	1.193	0.176475
hsa-miR-342-3p	1.58129	0.458241
hsa-miR-337-5p	1.31051	0.270415
hsa-miR-1299	0.986752	-0.0133367
hsa-miR-148b*	1.94001	0.662693
hsa-miR-339-5p	0.914902	-0.0889378
hsa-miR-1282	0.309785	-1.17188
hsa-miR-122	0.576207	-0.551288
hsa-miR-1914*	0.632232	-0.458499
hsa-miR-3151	0.920258	-0.0831011
hsa-miR-99a	5.82975	1.76297
hsa-miR-518e	1.39124	0.330195
hsa-miR-944	3.94872	1.37339
hsa-miR-103	1.09584	0.091524
hsa-miR-1827	0.458479	-0.779842
hsa-miR-218	0.831217	-0.184865
hsa-miR-1233	9.54222	2.25573
hsa-miR-630	1.72362	0.544426
hsa-miR-3198	0.757096	-0.278265
hsa-miR-372	1.39124	0.330195
hsa-miR-520c-3p	0.506078	-0.681065
hsa-miR-572	0.552085	-0.594054
hsa-miR-525-3p	0.910094	-0.0942073
hsa-miR-152	1.17579	0.161943
hsa-miR-27a	6.37434	1.85228
hsa-miR-517b	2.50387	0.917837
hsa-miR-192*	0.944444	-0.0571584
hsa-miR-380*	0.613889	-0.487942
hsa-miR-216b	0.975517	-0.0247875
hsa-miR-3157	1.07389	0.0712891
hsa-miR-518c	0.5433	-0.610093
hsa-miR-491-3p	2.25471	0.813023
hsa-let-7f-1*	0.915012	-0.0888185
hsa-miR-1263	0.620103	-0.47787
hsa-miR-4322	2.82594	1.03884
hsa-miR-200c*	0.872213	-0.136721
hsa-miR-4267	0.975251	-0.0250606
hsa-miR-4259	0.254932	-1.36676
hsa-miR-4299	0.797375	-0.22643
hsa-miR-1539	1.16659	0.154082
hsa-miR-1307	0.627646	-0.465779
hsa-miR-199a-3p	1.94773	0.666666
hsa-miR-4268	1.27388	0.242066
hsa-miR-494	0.438211	-0.825054
hsa-miR-18b*	1.43409	0.360532
hsa-miR-1292	1.6986	0.529804
hsa-miR-518f	2.23733	0.805285
hsa-miR-1202	0.632476	-0.458113
hsa-miR-211	1.22566	0.203477
hsa-miR-548j	2.07316	0.729074
hsa-miR-573	0.620103	-0.47787
hsa-miR-30d*	1.03281	0.0322831
hsa-miR-3148	1.25178	0.224568
hsa-miR-4324	1.89009	0.636625
hsa-miR-24-1*	2.29109	0.829028
hsa-miR-501-3p	1.02127	0.0210459
hsa-miR-106a*	1.53314	0.427317
hsa-miR-1255a	0.514761	-0.664053
hsa-miR-935	0.915012	-0.0888185
hsa-miR-1270	3.16418	1.15189
hsa-miR-1297	1.03281	0.0322831
hsa-miR-24-2*	0.842413	-0.171484
hsa-miR-411*	1.68115	0.519477
hsa-miR-3201	0.308535	-1.17592
hsa-miR-1909*	2.82594	1.03884
hsa-miR-139-3p	1.56353	0.446946
hsa-miR-19b-1*	1.64736	0.499176
hsa-miR-3120	1.06762	0.0654329
hsa-miR-92b*	1.29488	0.258422
hsa-miR-96	0.586197	-0.534099
hsa-miR-199b-5p	2.00562	0.695951
hsa-miR-4261	3.30428	1.19522
hsa-miR-509-3p	1.4287	0.356765
hsa-miR-125b-2*	0.910094	-0.0942073
hsa-miR-3134	1.83756	0.608439
hsa-miR-1908	0.871043	-0.138064
hsa-miR-1238	1.90641	0.645221
hsa-miR-320d	1.08181	0.0786328
hsa-miR-142-5p	1.45396	0.374289
hsa-miR-1203	0.841853	-0.17215
hsa-miR-143*	2.26937	0.819502
hsa-miR-340	1.43409	0.360532
hsa-miR-4329	1.5286	0.424354
hsa-miR-1204	0.78813	-0.238092
hsa-miR-4295	0.557154	-0.584913
hsa-miR-522	0.458479	-0.779842
hsa-miR-30c-2*	0.872213	-0.136721
hsa-miR-590-5p	1.11185	0.106024
hsa-miR-150*	1.44967	0.371334
hsa-miR-891a	1.01488	0.0147719
hsa-miR-151-3p	3.38332	1.21886
hsa-miR-1227	1.04586	0.0448384
hsa-miR-1207-3p	0.431999	-0.839332
hsa-miR-27b	1.42773	0.356086
hsa-let-7b	6.2239	1.8284
hsa-miR-3191	1.04847	0.0473363
hsa-miR-495	0.872213	-0.136721
hsa-miR-548x	1.54027	0.431959
hsa-miR-374b*	0.460497	-0.77545
hsa-miR-190b	0.216699	-1.52925
hsa-miR-519c-5p	1.00987	0.00982153
hsa-miR-193b*	0.872213	-0.136721
hsa-miR-649	1.14181	0.132616
hsa-miR-219-1-3p	0.407339	-0.898109
hsa-let-7g*	0.697556	-0.360173
hsa-miR-374a*	1.24186	0.216608
hsa-miR-595	6.77517	1.91326
hsa-miR-224	6.65742	1.89573
hsa-miR-504	0.557944	-0.583498
hsa-miR-30c	2.40566	0.877824
hsa-miR-143	1.66022	0.50695
hsa-miR-4277	0.89688	-0.108833
hsa-miR-520a-3p	0.667129	-0.404772
hsa-miR-556-3p	0.627102	-0.466646
hsa-miR-384	0.650508	-0.430002
hsa-miR-1308	1.193	0.176475
hsa-miR-1182	3.16418	1.15189
hsa-miR-3155	0.724918	-0.321697
hsa-miR-181c	0.743411	-0.296507
hsa-miR-196b*	1.09958	0.0949327
hsa-miR-155	1.12214	0.115234
hsa-miR-346	0.457297	-0.782423
hsa-miR-129-5p	0.362312	-1.01525
hsa-miR-612	0.522131	-0.649836
hsa-miR-548d-3p	1.24186	0.216608
hsa-miR-604	0.663327	-0.410488
hsa-miR-3139	0.92215	-0.0810474
hsa-miR-513a-5p	1.07892	0.0759619
hsa-let-7e	3.11462	1.13611
hsa-miR-574-3p	1.78692	0.580496
hsa-miR-101*	1.69859	0.529801
hsa-miR-1910	0.869958	-0.139311
hsa-miR-4260	1.54864	0.437379
hsa-miR-1538	1.29488	0.258422
hsa-miR-1975	1.16486	0.152602
hsa-miR-520c-5p	1.03003	0.029585
hsa-miR-411	0.670437	-0.399826
hsa-miR-767-5p	0.869958	-0.139311
hsa-miR-2909	2.05255	0.719083
hsa-miR-766	1.32652	0.282556
hsa-miR-377*	2.44161	0.892657
hsa-miR-409-3p	1.63113	0.489273
hsa-miR-373	1.52456	0.421704
hsa-miR-567	1.70312	0.532462
hsa-miR-548v	1.193	0.176475
hsa-miR-876-5p	1.14181	0.132616
hsa-miR-3179	1.73087	0.548625
hsa-miR-103-as	2.05291	0.719259
hsa-miR-144*	1.78631	0.580153
hsa-miR-409-5p	0.868665	-0.140797
hsa-miR-16	3.44555	1.23708
hsa-miR-4262	1.31051	0.270415
hsa-miR-183	0.868665	-0.140797
hsa-miR-3122	0.576207	-0.551288
hsa-miR-4313	1.08899	0.0852518
hsa-miR-151-5p	2.56413	0.941618
hsa-miR-3156	0.34642	-1.0601
hsa-miR-877	2.45134	0.896636
hsa-miR-148b	0.824947	-0.192437
hsa-miR-2115*	1.35523	0.30397
hsa-miR-4318	1.16457	0.152355
hsa-miR-515-3p	0.623279	-0.472761
hsa-miR-4289	1.66022	0.50695
hsa-miR-764	1.43409	0.360532
hsa-miR-758	0.420328	-0.866719
hsa-miR-3119	1.92102	0.652857
hsa-miR-328	2.6919	0.990246
hsa-miR-19b-2*	0.586809	-0.533056
hsa-miR-618	0.986752	-0.0133367
hsa-let-7f-2*	0.70352	-0.351659
hsa-miR-1265	1.19957	0.18196
hsa-miR-30e	1.19957	0.18196
hsa-miR-432*	0.494116	-0.704985
hsa-miR-302f	0.542955	-0.610729
hsa-miR-192	0.531006	-0.632983
hsa-miR-146b-5p	1.07892	0.0759619
hsa-miR-320b	0.868665	-0.140797
hsa-miR-145	1.72362	0.544426
hsa-miR-149*	2.03413	0.710066
hsa-miR-921	0.652005	-0.427703
hsa-miR-3137	0.747896	-0.290492
hsa-miR-29c*	1.70896	0.535883
hsa-miR-1252	0.64882	-0.432601
hsa-miR-4307	1.63113	0.489273
hsa-miR-888*	1.94001	0.662693
hsa-miR-1470	3.46986	1.24411
hsa-miR-632	2.22057	0.797765
hsa-miR-194*	4.14864	1.42278
hsa-miR-627	1.2045	0.186062
hsa-miR-718	0.880239	-0.127562
hsa-miR-3180-5p	1.03646	0.0358125
hsa-miR-132	2.42555	0.88606
hsa-miR-33a*	2.04242	0.714137
hsa-miR-648	0.408165	-0.896084
hsa-miR-188-5p	0.869066	-0.140337
hsa-miR-655	0.362312	-1.01525
hsa-miR-502-5p	0.718388	-0.330745
hsa-miR-675	0.768259	-0.263628
hsa-miR-1180	1.5286	0.424354
hsa-miR-193a-5p	1.08181	0.0786328
hsa-miR-4306	0.70583	-0.34838
hsa-miR-363*	1.39124	0.330195
hsa-miR-486-5p	1.24186	0.216608
hsa-miR-525-5p	0.439877	-0.821261
hsa-miR-106b	1.16967	0.156725
hsa-miR-99b	2.02665	0.706383
hsa-miR-512-3p	0.258515	-1.3528
hsa-miR-367*	0.218756	-1.5198
hsa-miR-661	1.27453	0.242576
hsa-miR-570	1.02256	0.0223069
hsa-miR-15b	1.76308	0.567061
hsa-miR-1283	1.69859	0.529801
hsa-miR-181a	1.02716	0.0268022
hsa-miR-1226*	1.59447	0.466544
hsa-miR-193a-3p	0.485209	-0.723175
hsa-miR-4304	0.89688	-0.108833
hsa-miR-548d-5p	0.372828	-0.986638
hsa-miR-424	1.00737	0.00734736
hsa-miR-486-3p	0.834792	-0.180573
hsa-miR-765	0.782546	-0.245202
hsa-miR-592	0.460497	-0.77545
hsa-miR-548m	1.28632	0.251782
hsa-miR-139-5p	0.899551	-0.105859
hsa-miR-296-5p	0.919423	-0.0840089
hsa-let-7g	18.3424	2.90921
hsa-miR-182*	0.397967	-0.921385
hsa-miR-206	0.9438	-0.0578406
hsa-miR-208a	0.42475	-0.856255
hsa-miR-150	0.591151	-0.525685
hsa-miR-146a	3.69069	1.30581
hsa-miR-380	1.14181	0.132616
hsa-miR-492	0.944444	-0.0571584
hsa-miR-629	0.344725	-1.06501
hsa-miR-3199	0.431999	-0.839332
hsa-miR-24	1.12632	0.118957
hsa-miR-550	0.586197	-0.534099
hsa-miR-3180-3p	0.318093	-1.14541
hsa-miR-516a-5p	0.818975	-0.199702
hsa-miR-586	0.790916	-0.234563
hsa-miR-383	0.935979	-0.0661624
hsa-miR-769-5p	0.473953	-0.746647
hsa-miR-9*	0.803155	-0.219207
hsa-miR-330-3p	0.521032	-0.651943
hsa-miR-325	0.892865	-0.11332
hsa-miR-485-5p	0.494116	-0.704985
hsa-miR-566	1.28546	0.251116
hsa-miR-891b	1.39124	0.330195
hsa-miR-557	0.437759	-0.826087
hsa-miR-563	0.386421	-0.950828
hsa-miR-378*	0.663327	-0.410488
hsa-miR-4298	0.437635	-0.826369
hsa-miR-521	1.00247	0.00246881
hsa-miR-202*	0.620103	-0.47787
hsa-miR-1200	1.09358	0.0894539
hsa-miR-610	0.944444	-0.0571584
hsa-miR-128	1.57838	0.456396
hsa-miR-2277	0.617533	-0.482023
hsa-miR-18b	3.88505	1.35714
hsa-miR-1303	1.21137	0.191751
hsa-miR-135b*	0.78813	-0.238092
hsa-miR-1909	0.824947	-0.192437
hsa-miR-671-5p	0.872213	-0.136721
hsa-miR-3065-3p	2.54181	0.932878
hsa-miR-222	1.60599	0.473738
hsa-miR-4300	0.874616	-0.133971
hsa-miR-367	0.576207	-0.551288
hsa-miR-4272	0.753159	-0.283479
hsa-miR-194	0.508424	-0.67644
hsa-miR-614	0.920258	-0.0831011
hsa-miR-541	1.27388	0.242066
hsa-miR-602	0.523826	-0.646596
hsa-miR-637	0.977135	-0.0231308
hsa-miR-10b	6.84526	1.92356
hsa-miR-376a	0.977135	-0.0231308
hsa-miR-132*	1.70896	0.535883
hsa-miR-25*	0.790916	-0.234563
hsa-miR-30b	10.3664	2.33857
hsa-miR-3132	0.650508	-0.430002
hsa-miR-744	1.33452	0.288572
hsa-miR-541*	1.72362	0.544426
hsa-miR-1245	0.667129	-0.404772
hsa-miR-374a	1.98479	0.685513
hsa-miR-622	0.958121	-0.0427809
hsa-miR-382	1.94001	0.662693
hsa-miR-297	1.55635	0.442345
hsa-miR-410	2.04185	0.713858
hsa-miR-593*	0.962093	-0.0386443
hsa-miR-21*	0.546965	-0.60337
hsa-miR-32	1.04847	0.0473363
hsa-miR-1255b	0.586809	-0.533056
hsa-miR-298	0.617533	-0.482023
hsa-miR-32*	2.04242	0.714137
hsa-miR-30b*	6.81189	1.91867
hsa-miR-450b-3p	0.557944	-0.583498
hsa-miR-513b	1.114	0.107956
hsa-miR-376a*	0.616134	-0.48429
hsa-miR-548c-5p	0.637685	-0.449911
hsa-miR-762	0.788983	-0.237011
hsa-miR-1915*	0.663327	-0.410488
hsa-miR-449a	0.9438	-0.0578406
hsa-miR-199b-3p	2.16014	0.770173
hsa-miR-135a*	1.63113	0.489273
hsa-miR-628-5p	1.41783	0.34913
hsa-miR-663	1.30993	0.269974
hsa-miR-4328	0.408165	-0.896084
hsa-miR-379*	0.836166	-0.178928
hsa-miR-3186-5p	1.07892	0.0759619
hsa-miR-1266	1.25957	0.230774
hsa-miR-619	0.552085	-0.594054
hsa-let-7a-2*	0.975517	-0.0247875
hsa-miR-125b-1*	1.12214	0.115234
hsa-miR-920	0.70352	-0.351659
hsa-miR-3192	3.02287	1.10621
hsa-miR-1208	1.33004	0.285212
hsa-miR-3165	0.620103	-0.47787
hsa-miR-302e	0.602167	-0.507221
hsa-miR-548a-3p	1.14311	0.13375
hsa-miR-25	9.26757	2.22652
hsa-miR-1322	0.975517	-0.0247875
hsa-miR-137	0.343691	-1.06801
hsa-miR-3142	2.35713	0.857443
hsa-miR-582-3p	0.747896	-0.290492
hsa-miR-3193	2.46734	0.90314
hsa-miR-433	1.30261	0.264368
hsa-miR-499-5p	0.749017	-0.288994
hsa-miR-196a	0.935979	-0.0661624
hsa-miR-3127	0.524887	-0.644572
hsa-miR-934	0.384786	-0.955069
hsa-miR-1248	1.07892	0.0759619
hsa-miR-548i	1.37104	0.31557
hsa-miR-130b*	2.97844	1.0914
hsa-miR-92a-1*	1.52456	0.421704
hsa-miR-1253	1.18313	0.168167
hsa-miR-487a	0.977135	-0.0231308
hsa-miR-652	0.869958	-0.139311
hsa-miR-4325	3.54188	1.26466
hsa-miR-29a	1.52537	0.422237
hsa-miR-195	1.19159	0.175287
hsa-miR-938	0.71439	-0.336327
hsa-miR-3141	3.40601	1.22554
hsa-miR-505	3.54188	1.26466
hsa-miR-519c-3p	0.78813	-0.238092
hsa-miR-1207-5p	2.11043	0.746894
hsa-miR-591	0.910094	-0.0942073
hsa-miR-335*	0.524887	-0.644572
hsa-miR-4291	0.824947	-0.192437
hsa-miR-134	0.494116	-0.704985
hsa-miR-2114	1.4287	0.356765
hsa-miR-4270	1.56386	0.447155
hsa-miR-200b	1.04412	0.0431715
hsa-miR-449c*	2.04242	0.714137
hsa-miR-4320	1.52456	0.421704
hsa-miR-4282	0.70352	-0.351659
hsa-miR-34c-3p	0.474748	-0.744972
hsa-miR-99b*	0.70352	-0.351659
hsa-miR-4308	0.690657	-0.370111
hsa-miR-664	0.996159	-0.00384884
hsa-miR-518a-3p	0.670437	-0.399826
hsa-miR-200a*	0.274458	-1.29296
hsa-miR-548u	0.812253	-0.207944
hsa-miR-125a-3p	0.473953	-0.746647
hsa-miR-924	0.506078	-0.681065
hsa-miR-644	0.586809	-0.533056
hsa-miR-188-3p	0.592204	-0.523905
hsa-miR-1290	0.506078	-0.681065
hsa-miR-181a*	2.35713	0.857443
hsa-let-7c*	1.79174	0.583186
hsa-miR-454	0.652005	-0.427703
hsa-miR-3135	1.72314	0.54415
hsa-miR-519e	1.54456	0.434736
hsa-miR-331-5p	0.533455	-0.62838
hsa-miR-4252	0.919632	-0.0837816
hsa-miR-200b*	1.31078	0.270622
hsa-miR-892b	4.72365	1.55258
hsa-miR-301b	1.53995	0.431749
hsa-miR-363	1.64736	0.499176
hsa-miR-936	0.773627	-0.256666
hsa-miR-145*	2.01725	0.701734
hsa-miR-126*	0.728502	-0.316765
hsa-miR-539	0.9438	-0.0578406
hsa-miR-517c	1.41783	0.34913
hsa-miR-520f	0.9438	-0.0578406
hsa-miR-329	0.869958	-0.139311
hsa-miR-371-5p	1.25178	0.224568
hsa-miR-3118	1.04931	0.0481354
hsa-miR-499-3p	0.834792	-0.180573
hsa-miR-378b	0.514761	-0.664053
hsa-miR-616*	0.601499	-0.50833
hsa-miR-1258	1.35426	0.303252
hsa-miR-3123	0.506078	-0.681065
hsa-miR-501-5p	0.793274	-0.231587
hsa-miR-324-3p	0.872173	-0.136768
hsa-miR-365*	0.793274	-0.231587
hsa-miR-141	0.438211	-0.825054
hsa-miR-576-5p	0.906162	-0.0985372
hsa-miR-3168	1.31078	0.270622
hsa-miR-1911*	1.18738	0.171747
hsa-miR-10b*	0.670437	-0.399826
hsa-miR-34c-5p	1.24186	0.216608
hsa-miR-3188	1.35597	0.304516
hsa-miR-4251	0.514761	-0.664053
hsa-miR-1298	2.00562	0.695951
hsa-let-7c	7.09644	1.95959
hsa-miR-3175	1.51713	0.416821
hsa-let-7e*	0.661673	-0.412983
hsa-miR-19a*	2.34703	0.85315
hsa-miR-125b	3.18518	1.15851
hsa-miR-34a	0.874616	-0.133971
hsa-miR-218-2*	1.83909	0.609269
hsa-miR-323b-3p	0.353578	-1.03965
hsa-miR-203	0.434372	-0.833854
hsa-miR-378	2.01725	0.701734
hsa-miR-562	1.63113	0.489273
hsa-miR-484	2.92841	1.07446
hsa-miR-1302	2.16414	0.772023
hsa-miR-423-3p	2.54544	0.934305
hsa-miR-1243	1.39124	0.330195
hsa-miR-3140	1.5286	0.424354
hsa-miR-92b	2.14941	0.765192
hsa-miR-373*	0.793274	-0.231587
hsa-miR-527	1.20012	0.182421
hsa-miR-548f	1.00247	0.00246881
hsa-miR-1234	0.709191	-0.343631
hsa-miR-31*	1.30261	0.264368
hsa-miR-526a	0.779817	-0.248696
hsa-miR-4255	2.22057	0.797765
hsa-miR-1304	2.22057	0.797765
hsa-miR-191*	0.35079	-1.04757
hsa-miR-1277	0.70352	-0.351659
hsa-miR-611	0.703661	-0.351459
hsa-miR-1911	0.836166	-0.178928
hsa-miR-19b	2.1073	0.745406
hsa-miR-141*	0.958121	-0.0427809
hsa-miR-2117	1.25178	0.224568
hsa-miR-3131	5.3614	1.67922
hsa-miR-34a*	1.18892	0.173047
hsa-miR-616	0.361251	-1.01818
hsa-miR-199a-5p	1.12214	0.115234
hsa-miR-100*	0.461791	-0.772642
hsa-miR-943	1.31078	0.270622
hsa-miR-302b	0.460497	-0.77545
hsa-miR-30a	1.10357	0.098551
hsa-miR-4321	0.642779	-0.441954
hsa-miR-1324	1.11518	0.109014
hsa-miR-1226	1.34357	0.295329
hsa-miR-3169	1.35597	0.304516
hsa-miR-3074	1.00272	0.00271744
hsa-miR-335	0.669353	-0.401443
hsa-miR-3126-3p	1.43557	0.361563
hsa-miR-93	1.13896	0.130116
hsa-miR-148a*	2.04242	0.714137
hsa-miR-1251	0.779288	-0.249374
hsa-miR-4327	1.02256	0.0223069
hsa-miR-645	0.620103	-0.47787
hsa-miR-663b	1.09358	0.0894539
hsa-miR-1205	1.24186	0.216608
hsa-miR-100	1.55256	0.439903
hsa-miR-3154	0.632232	-0.458499
hsa-miR-4278	2.17816	0.778482
hsa-miR-890	0.977135	-0.0231308
hsa-miR-130a*	0.704084	-0.350857
hsa-miR-3196	0.605509	-0.501686
hsa-miR-520a-5p	0.958121	-0.0427809
hsa-miR-623	0.602198	-0.507168
hsa-miR-381	0.879187	-0.128758
hsa-miR-720	1.74464	0.556547
hsa-miR-505*	1.10119	0.096394
hsa-miR-136	1.06324	0.0613254
hsa-miR-548c-3p	0.879187	-0.128758
hsa-miR-361-3p	0.717931	-0.331382
hsa-miR-620	0.452948	-0.791978
hsa-miR-29a*	0.906162	-0.0985372
hsa-miR-548t	0.744743	-0.294716
hsa-miR-196b	0.460497	-0.77545
hsa-miR-15a	2.35749	0.857597
hsa-miR-302a	0.466944	-0.761546
hsa-miR-17	4.90793	1.59085
hsa-miR-323-5p	0.431999	-0.839332
hsa-miR-517*	0.650508	-0.430002
hsa-let-7f	4.92016	1.59334
hsa-miR-4275	0.434372	-0.833854
hsa-miR-147	0.790916	-0.234563
hsa-miR-769-3p	0.458479	-0.779842
hsa-miR-522*	1.63017	0.488682
hsa-miR-545	1.10119	0.096394
hsa-miR-514b-3p	2.81822	1.0361
hsa-miR-133a	0.74856	-0.289604
hsa-miR-16-1*	3.69069	1.30581
hsa-miR-1254	0.595525	-0.518312
hsa-miR-3167	1.08181	0.0786328
hsa-miR-124*	0.652005	-0.427703
hsa-miR-331-3p	0.666921	-0.405084
hsa-miR-1295	0.692567	-0.367351
hsa-miR-3177	0.724487	-0.322291
hsa-miR-17*	1.68452	0.52148
hsa-miR-20a	1.48584	0.39598
hsa-miR-1537	0.910094	-0.0942073
hsa-miR-633	0.5433	-0.610093
hsa-miR-493*	0.576207	-0.551288
hsa-let-7b*	0.438211	-0.825054
hsa-miR-635	0.818975	-0.199702
hsa-miR-21	7.05585	1.95386
hsa-miR-98	1.28632	0.251782
hsa-miR-520d-5p	1.21137	0.191751
hsa-miR-1321	2.16414	0.772023
hsa-miR-656	1.64736	0.499176
hsa-miR-1286	0.559036	-0.581542
hsa-miR-489	1.00255	0.00254279
hsa-miR-651	0.274735	-1.29195
hsa-miR-496	0.563068	-0.574356
hsa-miR-507	1.37104	0.31557
hsa-miR-323b-5p	1.9336	0.659383
hsa-miR-631	1.33863	0.291647
hsa-miR-886-3p	1.07892	0.0759619
hsa-miR-23b	3.58545	1.27689
hsa-miR-942	0.935979	-0.0661624
hsa-miR-548e	0.557154	-0.584913
hsa-miR-187	1.72362	0.544426
hsa-miR-3126-5p	0.641688	-0.443653
hsa-miR-1278	1.47169	0.386411
hsa-miR-1293	1.83909	0.609269
hsa-miR-1305	0.387756	-0.94738
hsa-miR-1261	0.452948	-0.791978
hsa-miR-3187	0.601499	-0.50833
hsa-miR-302c	0.749017	-0.288994
hsa-miR-431	0.640852	-0.444956
hsa-miR-22	3.17333	1.15478
hsa-miR-1468	2.43817	0.891247
hsa-miR-31	1.15891	0.147484
hsa-miR-1914	1.37257	0.316685
hsa-miR-558	0.743411	-0.296507
hsa-miR-658	0.790916	-0.234563
hsa-miR-3200	1.16457	0.152355
hsa-miR-18a	3.35123	1.20933
hsa-miR-770-5p	0.958121	-0.0427809
hsa-miR-708	1.83769	0.60851
hsa-miR-1979	1.45459	0.374727
hsa-miR-508-5p	0.24784	-1.39497
hsa-miR-1284	0.458479	-0.779842
hsa-miR-615-3p	0.420328	-0.866719
hsa-miR-1247	0.484579	-0.724475
hsa-miR-877*	12.0166	2.48629
hsa-miR-3133	1.69859	0.529801
hsa-miR-2116	0.637685	-0.449911
hsa-miR-4276	1.56353	0.446946
hsa-let-7a*	3.02287	1.10621
hsa-miR-1280	0.926923	-0.0758851
hsa-miR-320c	1.54027	0.431959
hsa-miR-452*	1.45793	0.377016
hsa-miR-33b*	0.55071	-0.596546
hsa-miR-1193	1.07892	0.0759619
hsa-miR-4297	7.32209	1.9909
hsa-miR-3174	0.70352	-0.351659
hsa-miR-449c	0.71439	-0.336327
hsa-miR-4253	1.6986	0.529804
hsa-miR-802	1.04847	0.0473363
hsa-miR-497*	0.759713	-0.274815
hsa-miR-875-5p	1.06324	0.0613254
hsa-miR-587	1.12214	0.115234
hsa-miR-153	0.503472	-0.686228
hsa-miR-148a	0.717931	-0.331382
hsa-miR-4254	0.456476	-0.784218
hsa-miR-3153	0.522131	-0.649836
hsa-miR-345	1.30261	0.264368
hsa-miR-559	0.85012	-0.162377
hsa-miR-187*	0.738358	-0.303326
hsa-miR-1268	0.937438	-0.0646046
hsa-miR-3184	1.07286	0.0703247
hsa-miR-548b-5p	0.906162	-0.0985372
hsa-miR-95	0.667129	-0.404772
hsa-miR-221	2.07487	0.7299
hsa-miR-548n	1.45124	0.372416
hsa-miR-204	1.19957	0.18196
hsa-miR-425*	1.64736	0.499176
hsa-miR-1206	0.387756	-0.94738
hsa-miR-889	1.47169	0.386411
hsa-miR-338-5p	0.757096	-0.278265
hsa-miR-526b*	0.78813	-0.238092
hsa-miR-513c	1.114	0.107956
hsa-miR-767-3p	0.341043	-1.07575
hsa-miR-10a	1.56353	0.446946
hsa-miR-299-5p	0.879187	-0.128758
hsa-miR-302a*	1.79174	0.583186
hsa-miR-1306	1.94001	0.662693
hsa-let-7i*	1.21555	0.195198
hsa-miR-520d-3p	0.421679	-0.863511
hsa-miR-876-3p	2.22057	0.797765
hsa-miR-3160	2.15518	0.767873
hsa-miR-4301	2.05255	0.719083
hsa-miR-220c	0.522131	-0.649836
hsa-miR-548a-5p	1.84931	0.614811
hsa-miR-617	1.35597	0.304516
hsa-miR-875-3p	0.85012	-0.162377
hsa-miR-339-3p	1.2407	0.215678
hsa-miR-342-5p	0.874616	-0.133971
hsa-miR-205*	1.94001	0.662693
hsa-miR-1197	0.892865	-0.11332
hsa-miR-3173	1.35597	0.304516
hsa-miR-340*	1.03281	0.0322831
hsa-miR-10a*	0.552085	-0.594054
hsa-miR-888	0.344934	-1.0644
hsa-miR-337-3p	0.9438	-0.0578406
hsa-miR-15a*	1.56353	0.446946
hsa-miR-577	1.68677	0.522817
hsa-miR-7-1*	1.16711	0.15453
hsa-miR-3152	0.915012	-0.0888185
hsa-miR-448	0.422364	-0.861888
hsa-miR-379	1.83769	0.60851
hsa-miR-1301	0.644238	-0.439687
hsa-miR-1274b	6.10437	1.80901
hsa-miR-3190-5p	1.44417	0.367532
hsa-miR-554	0.869958	-0.139311
hsa-miR-219-5p	0.39148	-0.93782
hsa-miR-432	1.63113	0.489273
hsa-miR-874	0.587125	-0.532517
hsa-miR-4264	0.576207	-0.551288
hsa-miR-1913	2.23131	0.80259
hsa-miR-185	2.1126	0.747922
hsa-miR-223	0.420328	-0.866719
hsa-miR-483-5p	0.543746	-0.609274
hsa-miR-3195	0.458592	-0.779595
hsa-miR-198	1.25957	0.230774
hsa-miR-330-5p	1.12214	0.115234
hsa-miR-708*	1.11481	0.108681
hsa-miR-598	0.642779	-0.441954
hsa-miR-4286	2.14479	0.763043
hsa-miR-429	0.458479	-0.779842
hsa-miR-3189	1.12214	0.115234
hsa-miR-424*	1.68115	0.519477
hsa-miR-3130-3p	0.443787	-0.812412
hsa-miR-498	0.935979	-0.0661624
hsa-miR-92a-2*	1.31078	0.270622
hsa-miR-361-5p	1.04673	0.0456679
hsa-miR-1471	0.399764	-0.91688
hsa-miR-1271	0.779817	-0.248696
hsa-miR-33b	0.42475	-0.856255
hsa-miR-601	0.690657	-0.370111
hsa-miR-552	0.810494	-0.210111
hsa-miR-3125	1.86124	0.621241
hsa-miR-1185	0.567289	-0.566886
hsa-miR-130a	1.91853	0.651561
hsa-miR-4303	1.45459	0.374727
hsa-miR-519b-3p	1.72362	0.544426
hsa-miR-28-3p	0.831217	-0.184865
hsa-miR-142-3p	1.9673	0.676663
hsa-let-7d*	1.10357	0.098551
hsa-miR-107	0.851079	-0.16125
hsa-miR-23a*	1.5286	0.424354
hsa-miR-320a	1.82674	0.602534
hsa-miR-449b*	1.07769	0.0748183
hsa-miR-195*	0.831217	-0.184865
hsa-miR-520b	0.744743	-0.294716
hsa-miR-511	1.37104	0.31557
hsa-miR-518e*	3.14083	1.14449
hsa-miR-362-5p	1.193	0.176475
hsa-miR-564	0.661375	-0.413435
hsa-miR-1260	1.21647	0.195953
hsa-miR-1276	0.500158	-0.692831
hsa-miR-2114*	1.11759	0.111176
hsa-miR-191	1.49983	0.405351
hsa-miR-4326	8.03418	2.08371
hsa-miR-544	0.753159	-0.283479
hsa-miR-625*	0.932479	-0.0699085
hsa-miR-548w	0.78813	-0.238092
hsa-miR-200a	0.500158	-0.692831
hsa-miR-140-5p	0.387756	-0.94738
hsa-miR-7-2*	0.666921	-0.405084
hsa-miR-3065-5p	0.958121	-0.0427809
hsa-miR-4281	0.431801	-0.839791
hsa-miR-127-5p	0.798247	-0.225338
hsa-miR-138	3.9296	1.36854
hsa-miR-3161	0.639121	-0.447661
hsa-miR-512-5p	0.834627	-0.18077
hsa-miR-485-3p	1.27388	0.242066
hsa-miR-29c	3.03365	1.10977
hsa-miR-3186-3p	0.721587	-0.326302
hsa-miR-221*	0.958121	-0.0427809
hsa-miR-375	0.372387	-0.987821
hsa-miR-2116*	0.526365	-0.64176
hsa-miR-4315	0.458479	-0.779842
hsa-miR-597	0.345195	-1.06365
hsa-miR-146a*	1.04847	0.0473363
hsa-miR-1201	0.627102	-0.466646
hsa-miR-218-1*	0.944444	-0.0571584
hsa-miR-1262	0.749017	-0.288994
hsa-let-7a	7.21125	1.97564
hsa-miR-20b	2.81289	1.03421
hsa-miR-135b	0.718388	-0.330745
hsa-miR-543	0.551451	-0.595203
hsa-miR-523	1.24186	0.216608
hsa-miR-130b	1.13059	0.122738
hsa-miR-4265	0.598942	-0.512591
hsa-miR-3181	0.404226	-0.905781
hsa-miR-302c*	2.22057	0.797765
hsa-miR-1976	1.44878	0.370723
hsa-miR-545*	1.74259	0.55537
hsa-miR-3149	0.9438	-0.0578406
hsa-miR-214*	1.11481	0.108681
hsa-miR-885-5p	1.6986	0.529804
hsa-miR-646	0.624701	-0.470482
hsa-miR-182	0.779817	-0.248696
hsa-miR-886-5p	0.670437	-0.399826
hsa-miR-3194	0.891382	-0.114982
hsa-miR-377	1.30898	0.269249
hsa-miR-4323	2.57812	0.947061
hsa-miR-1231	0.384467	-0.955898
hsa-miR-519a	1.41783	0.34913
hsa-miR-3197	0.605208	-0.502182
hsa-miR-628-3p	0.489345	-0.714688
hsa-miR-506	0.48884	-0.71572
hsa-miR-516b	0.438211	-0.825054
hsa-miR-302d*	1.35426	0.303252
hsa-miR-1256	1.07892	0.0759619
hsa-miR-300	1.5286	0.424354
hsa-miR-2053	1.35426	0.303252
hsa-miR-3185	0.609536	-0.495057
hsa-miR-488*	0.563068	-0.574356
hsa-miR-502-3p	0.313064	-1.16135
hsa-miR-219-2-3p	1.00247	0.00246881
hsa-miR-574-5p	4.28361	1.4548
hsa-miR-483-3p	7.88113	2.06447
hsa-miR-513a-3p	1.94001	0.662693
hsa-miR-3171	1.59583	0.467397
hsa-miR-371-3p	2.22544	0.799956
hsa-miR-607	3.29049	1.19104
hsa-miR-548l	0.892865	-0.11332
hsa-miR-7	0.198424	-1.61735
hsa-miR-503	0.555123	-0.588565
hsa-miR-9	1.59583	0.467397
hsa-miR-133b	0.345195	-1.06365
hsa-miR-4314	0.722081	-0.325618
hsa-miR-4285	0.421679	-0.863511
hsa-miR-15b*	1.37104	0.31557
hsa-miR-1291	0.757098	-0.278263
hsa-miR-3144-5p	0.831217	-0.184865
hsa-miR-3117	0.627646	-0.465779
hsa-miR-20b*	0.446821	-0.805597
hsa-miR-509-3-5p	0.893066	-0.113095
hsa-miR-532-5p	0.48884	-0.71572
hsa-miR-589	0.576207	-0.551288
hsa-miR-613	0.704084	-0.350857
hsa-miR-26b	1.72362	0.544426
hsa-miR-516a-3p	0.70352	-0.351659
hsa-miR-1250	3.02287	1.10621
hsa-miR-544b	0.661673	-0.412983
hsa-miR-3136	2.17816	0.778482
hsa-miR-2278	1.66022	0.50695
hsa-miR-3190-3p	0.587853	-0.531278
hsa-miR-1246	2.71986	1.00058
hsa-miR-296-3p	4.2175	1.43924
hsa-miR-515-5p	0.569689	-0.562664
hsa-miR-1826	0.353577	-1.03966
hsa-miR-1184	0.637136	-0.450772
hsa-miR-520h	0.776362	-0.253137
hsa-miR-3145	0.506078	-0.681065
hsa-miR-126	0.514761	-0.664053
hsa-miR-26a	1.93759	0.661443
hsa-miR-493	0.85012	-0.162377
hsa-miR-454*	0.776362	-0.253137
hsa-miR-106b*	1.18738	0.171747
hsa-miR-524-3p	0.661673	-0.412983
hsa-miR-4309	3.16418	1.15189
hsa-miR-4294	0.72866	-0.316547
hsa-miR-3202	0.747896	-0.290492
hsa-miR-1469	0.167256	-1.78823
hsa-miR-208b	0.627646	-0.465779
hsa-miR-4310	0.737753	-0.304146
hsa-miR-1237	1.13316	0.12501
hsa-miR-183*	0.458479	-0.779842
hsa-miR-185*	0.35079	-1.04757
hsa-miR-550*	0.514761	-0.664053
hsa-miR-675*	0.583606	-0.53853
hsa-miR-138-1*	0.919632	-0.0837816
hsa-miR-3164	0.915012	-0.0888185
hsa-miR-524-5p	1.12214	0.115234
hsa-miR-605	1.25741	0.229058
hsa-miR-519b-5p	1.76756	0.569602
hsa-let-7i	10.6913	2.36943
hsa-miR-548b-3p	1.35426	0.303252
hsa-miR-576-3p	1.08808	0.0844168
hsa-miR-3172	1.14181	0.132616
hsa-miR-1288	0.977135	-0.0231308
hsa-miR-4258	1.93011	0.657578
hsa-miR-30a*	0.977135	-0.0231308
hsa-miR-1274a	1.92958	0.657303
hsa-miR-2276	0.975251	-0.0250606
hsa-miR-149	2.43817	0.891247
hsa-miR-1825	1.57898	0.456781
hsa-miR-3176	0.627102	-0.466646
hsa-miR-1257	1.01576	0.0156414
hsa-miR-650	0.342483	-1.07153
hsa-miR-33a	0.253785	-1.37127
hsa-miR-3150	0.387756	-0.94738
hsa-miR-29b-1*	1.72362	0.544426
hsa-miR-624*	0.810494	-0.210111
hsa-miR-892a	1.08808	0.0844168
hsa-miR-518c*	0.686529	-0.376107
hsa-miR-517a	0.810494	-0.210111
hsa-miR-455-3p	0.788983	-0.237011
hsa-miR-93*	0.804897	-0.217041
hsa-miR-542-3p	0.70352	-0.351659
hsa-miR-140-3p	0.834792	-0.180573
hsa-miR-668	2.22057	0.797765
hsa-miR-514b-5p	1.04931	0.0481354
hsa-miR-18a*	2.04242	0.714137
hsa-miR-1236	4.9876	1.60695
hsa-miR-220b	0.669542	-0.401162
hsa-miR-3115	1.70896	0.535883
hsa-miR-3183	1.01485	0.0147408
hsa-miR-761	0.505741	-0.681731
hsa-miR-4316	0.524887	-0.644572
hsa-miR-16-2*	1.86124	0.621241
hsa-miR-4273	1.35597	0.304516
hsa-miR-941	0.934633	-0.0676014
hsa-miR-578	1.35426	0.303252
hsa-miR-423-5p	0.775498	-0.254249
hsa-miR-3130-5p	0.563541	-0.573514
hsa-miR-3147	0.434323	-0.833967
hsa-miR-3146	0.456675	-0.783784
hsa-miR-548p	0.554313	-0.590026
hsa-miR-324-5p	0.87529	-0.1332
hsa-miR-1275	1.04847	0.0473363
hsa-miR-29b	2.09227	0.73825
hsa-miR-532-3p	1.59849	0.469057
hsa-miR-212	1.07286	0.0703247
hsa-miR-887	0.431692	-0.840043
hsa-miR-1260b	0.540502	-0.615258
hsa-miR-526b	0.670437	-0.399826
hsa-miR-374b	0.573558	-0.555896
hsa-miR-3170	0.387257	-0.948666
hsa-miR-302d	0.387756	-0.94738
hsa-miR-147b	0.586809	-0.533056
hsa-miR-2052	1.08808	0.0844168
hsa-miR-551a	0.493526	-0.706179
hsa-miR-320e	0.573558	-0.555896
hsa-miR-4279	0.868665	-0.140797
hsa-miR-1281	4.22311	1.44057
hsa-miR-4283	0.757096	-0.278265
hsa-miR-4280	0.313573	-1.15972
hsa-miR-500	1.16457	0.152355
hsa-miR-449b	0.753159	-0.283479
hsa-miR-933	0.50979	-0.673757
hsa-miR-181d	2.23733	0.805285
hsa-miR-1249	1.40324	0.338783
hsa-miR-27b*	0.480127	-0.733705
hsa-miR-202	1.84931	0.614811
hsa-miR-653	0.329851	-1.10911
hsa-miR-561	0.557154	-0.584913
hsa-miR-4312	0.85012	-0.162377
hsa-miR-222*	0.703661	-0.351459
hsa-miR-1244	0.793274	-0.231587
hsa-miR-551b	0.78813	-0.238092
hsa-miR-671-3p	0.892865	-0.11332
hsa-miR-4257	0.684296	-0.379365
hsa-miR-1289	0.563068	-0.574356
hsa-miR-657	0.663327	-0.410488
hsa-miR-588	0.677888	-0.388773
hsa-miR-4296	0.78813	-0.238092
hsa-miR-509-5p	0.614192	-0.487448
hsa-miR-378c	0.78813	-0.238092
hsa-miR-4290	4.43652	1.48987
hsa-miR-224*	0.670437	-0.399826
hsa-miR-450a	0.637685	-0.449911
hsa-miR-323-3p	0.500158	-0.692831
hsa-miR-223*	0.583606	-0.53853
hsa-miR-28-5p	0.958366	-0.042526
hsa-miR-624	1.01485	0.0147408
hsa-miR-4263	0.552085	-0.594054
hsa-miR-520e	0.810494	-0.210111
hsa-miR-518d-5p	1.00272	0.00271744
hsa-miR-551b*	0.663327	-0.410488
hsa-miR-3158	0.175177	-1.74196
hsa-miR-197	1.91091	0.64758
hsa-miR-30e*	1.01485	0.0147408
hsa-miR-154*	0.446821	-0.805597
hsa-miR-625	0.259522	-1.34891
hsa-miR-451	0.508424	-0.67644
hsa-miR-3166	0.546965	-0.60337
hsa-miR-376c	1.35523	0.30397

## Sheet: U-87 MG
miRNA	qmedian	logqmedian
hsa-miR-30d	0.704614	-0.350105
hsa-miR-664*	0.950388	-0.0508851
hsa-miR-2861	0.587753	-0.531449
hsa-miR-497	2.60778	0.958497
hsa-miR-606	0.665664	-0.406971
hsa-miR-1972	0.558038	-0.583328
hsa-miR-642	0.275298	-1.2899
hsa-miR-1323	0.456005	-0.785252
hsa-miR-1225-5p	2.49706	0.915114
hsa-miR-4292	0.652357	-0.427163
hsa-miR-1267	1.95004	0.667849
hsa-miR-1269	2.49706	0.915114
hsa-miR-125a-5p	0.715746	-0.33443
hsa-miR-4284	0.0927012	-2.37837
hsa-miR-548g	0.457178	-0.782683
hsa-miR-450b-5p	0.468159	-0.758948
hsa-miR-103-2*	0.898738	-0.106763
hsa-miR-579	1.05861	0.0569566
hsa-miR-555	0.41849	-0.871103
hsa-miR-129-3p	0.489404	-0.714567
hsa-miR-654-5p	1.34184	0.294043
hsa-miR-583	0.618033	-0.481213
hsa-miR-516b*	0.309534	-1.17269
hsa-miR-136*	0.915153	-0.0886645
hsa-miR-4317	0.967747	-0.0327842
hsa-miR-369-3p	0.388314	-0.945942
hsa-miR-548h	0.369716	-0.995021
hsa-miR-146b-3p	0.674376	-0.393967
hsa-miR-26a-1*	0.320186	-1.13885
hsa-miR-584	0.510336	-0.672686
hsa-miR-4302	2.81907	1.03641
hsa-miR-220a	0.709828	-0.342733
hsa-miR-2054	0.973296	-0.027067
hsa-miR-647	0.902104	-0.103026
hsa-miR-369-5p	2.49706	0.915114
hsa-miR-1285	3.10706	1.13368
hsa-miR-299-3p	0.780592	-0.247702
hsa-miR-92a	1.25184	0.224614
hsa-miR-549	1.22067	0.199398
hsa-miR-553	0.320186	-1.13885
hsa-miR-4319	1.80051	0.588068
hsa-miR-34b	0.368937	-0.997129
hsa-miR-523*	1.73395	0.550404
hsa-miR-215	1.79836	0.586877
hsa-miR-520g	0.369716	-0.995021
hsa-miR-196a*	4.59937	1.52592
hsa-miR-3178	2.57525	0.945945
hsa-miR-548q	0.996895	-0.00311013
hsa-miR-603	0.880002	-0.127831
hsa-miR-135a	0.220224	-1.51311
hsa-miR-2110	0.999641	-0.000358965
hsa-miR-510	2.26394	0.817107
hsa-miR-514	0.446949	-0.80531
hsa-miR-1228*	1.90856	0.646347
hsa-miR-500*	1.22123	0.199862
hsa-miR-1224-3p	0.876847	-0.131422
hsa-miR-22*	0.304203	-1.19006
hsa-miR-23a	1.17818	0.163969
hsa-miR-3144-3p	0.291415	-1.23301
hsa-miR-106a	1.44676	0.369327
hsa-miR-1273c	0.477029	-0.740177
hsa-miR-425	0.916515	-0.0871774
hsa-miR-105	1.0916	0.087642
hsa-miR-1225-3p	1.05346	0.052082
hsa-miR-643	1.0916	0.087642
hsa-miR-575	0.646123	-0.436765
hsa-miR-301a	2.00464	0.695464
hsa-miR-490-3p	1.79836	0.586877
hsa-miR-302b*	0.871028	-0.138082
hsa-miR-3143	0.931093	-0.0713957
hsa-miR-20a*	0.787674	-0.238671
hsa-miR-3121	0.210705	-1.5573
hsa-miR-99a*	0.719635	-0.329012
hsa-miR-638	0.922608	-0.0805504
hsa-miR-629*	1.02033	0.0201292
hsa-miR-101	3.32953	1.20283
hsa-miR-26b*	2.66601	0.980582
hsa-miR-3138	1.37504	0.318484
hsa-miR-518b	1.66325	0.508775
hsa-miR-154	0.719635	-0.329012
hsa-miR-518f*	0.581081	-0.542865
hsa-miR-4287	1.95004	0.667849
hsa-miR-3163	0.446949	-0.80531
hsa-miR-144	2.3223	0.842557
hsa-miR-1272	2.38117	0.867594
hsa-miR-214	1.71345	0.538508
hsa-miR-155*	0.285206	-1.25454
hsa-miR-105*	0.719635	-0.329012
hsa-miR-181a-2*	2.96664	1.08743
hsa-miR-600	0.946034	-0.0554773
hsa-miR-759	0.996192	-0.00381565
hsa-miR-210	1.31073	0.270584
hsa-miR-585	0.325719	-1.12172
hsa-miR-3129	0.446949	-0.80531
hsa-miR-556-5p	7.92095	2.06951
hsa-miR-639	0.348128	-1.05518
hsa-miR-519a*	0.559808	-0.580161
hsa-miR-4293	1.36836	0.313611
hsa-miR-490-5p	2.00464	0.695464
hsa-miR-608	3.47711	1.2462
hsa-miR-452	11.4682	2.43958
hsa-miR-124	2.89798	1.06401
hsa-miR-422a	0.786159	-0.240596
hsa-miR-621	1.90203	0.642921
hsa-miR-615-5p	0.665664	-0.406971
hsa-miR-326	0.61379	-0.488103
hsa-miR-193b	2.81907	1.03641
hsa-miR-1294	0.659085	-0.416902
hsa-miR-26a-2*	0.446949	-0.80531
hsa-miR-30c-1*	0.452267	-0.793483
hsa-miR-181b	0.623766	-0.471981
hsa-miR-2115	2.5831	0.948991
hsa-miR-27a*	0.845736	-0.167548
hsa-miR-1224-5p	0.687034	-0.375372
hsa-miR-365	0.309534	-1.17269
hsa-miR-508-3p	0.388314	-0.945942
hsa-miR-4256	1.44112	0.365422
hsa-miR-466	0.404749	-0.904489
hsa-miR-122*	0.382164	-0.961906
hsa-miR-626	0.478294	-0.737529
hsa-miR-1179	0.599471	-0.511707
hsa-miR-519e*	1.95004	0.667849
hsa-miR-2113	0.455549	-0.786252
hsa-miR-609	0.226358	-1.48564
hsa-miR-96*	7.25718	1.98199
hsa-miR-1181	0.640219	-0.445946
hsa-miR-1287	0.777304	-0.251924
hsa-miR-665	1.83937	0.609425
hsa-miR-19a	1.58376	0.459803
hsa-miR-885-3p	1.37783	0.32051
hsa-miR-1	1.11446	0.108372
hsa-miR-1279	1.08781	0.0841666
hsa-miR-138-2*	0.570061	-0.562012
hsa-miR-518a-5p	3.45788	1.24066
hsa-miR-590-3p	0.216617	-1.52962
hsa-miR-670	0.551183	-0.595689
hsa-miR-4269	1.11736	0.110969
hsa-miR-1229	0.364752	-1.00854
hsa-miR-568	1.95822	0.672035
hsa-miR-186	1.11446	0.108372
hsa-miR-3128	2.15549	0.76802
hsa-miR-2355	1.24338	0.217834
hsa-miR-518d-3p	1.17677	0.162775
hsa-miR-1273d	3.25239	1.17939
hsa-miR-1183	4.56745	1.51896
hsa-miR-1912	1.34514	0.296497
hsa-miR-184	0.77507	-0.254803
hsa-miR-1178	0.659241	-0.416666
hsa-miR-3116	0.680707	-0.384624
hsa-miR-580	0.37207	-0.988674
hsa-miR-129*	0.439226	-0.822741
hsa-miR-181c*	0.36754	-1.00092
hsa-let-7d	1.90856	0.646347
hsa-miR-4271	0.843486	-0.170212
hsa-miR-937	0.663012	-0.410962
hsa-miR-636	1.0879	0.084251
hsa-miR-589*	0.559808	-0.580161
hsa-miR-640	0.641862	-0.443382
hsa-miR-662	1.4945	0.401794
hsa-miR-593	0.55764	-0.584042
hsa-miR-581	0.674376	-0.393967
hsa-miR-370	0.775632	-0.254077
hsa-miR-548k	0.263267	-1.33459
hsa-miR-29b-2*	0.367751	-1.00035
hsa-miR-1296	0.592273	-0.523788
hsa-miR-412	0.777994	-0.251036
hsa-miR-431*	0.559808	-0.580161
hsa-miR-1259	0.388314	-0.945942
hsa-miR-3159	0.659241	-0.416666
hsa-miR-3124	1.20763	0.188662
hsa-miR-23b*	0.780592	-0.247702
hsa-miR-519d	0.309955	-1.17133
hsa-miR-542-5p	1.24338	0.217834
hsa-miR-186*	0.632303	-0.458387
hsa-miR-216a	2.33577	0.848341
hsa-miR-548o	1.85085	0.615646
hsa-miR-4266	1.36727	0.312817
hsa-miR-488	0.82426	-0.193269
hsa-miR-940	0.61118	-0.492364
hsa-miR-548s	1.95595	0.670875
hsa-miR-3162	1.5813	0.458247
hsa-miR-569	0.677732	-0.389003
hsa-miR-338-3p	3.38236	1.21857
hsa-miR-1273	1.25512	0.227232
hsa-miR-4288	1.34892	0.299302
hsa-miR-1915	1.1984	0.180984
hsa-miR-711	0.909254	-0.0951309
hsa-miR-200c	2.7724	1.01971
hsa-miR-1973	4.91423	1.59214
hsa-miR-205	1.57002	0.45109
hsa-miR-571	0.891444	-0.114912
hsa-miR-34b*	0.309955	-1.17133
hsa-miR-4305	0.351577	-1.04533
hsa-miR-455-5p	0.623766	-0.471981
hsa-miR-599	1.3902	0.329447
hsa-miR-127-3p	0.484968	-0.723673
hsa-miR-217	2.10743	0.745468
hsa-miR-1228	0.90318	-0.101834
hsa-miR-760	0.999641	-0.000358965
hsa-miR-1264	0.777304	-0.251924
hsa-miR-421	0.52488	-0.644585
hsa-miR-873	1.08781	0.0841666
hsa-miR-939	0.263267	-1.33459
hsa-miR-4274	0.437869	-0.825835
hsa-miR-660	1.3784	0.32092
hsa-miR-582-5p	1.28749	0.252691
hsa-miR-491-5p	2.66601	0.980582
hsa-miR-659	1.0916	0.087642
hsa-miR-362-3p	0.285969	-1.25187
hsa-miR-922	0.884967	-0.122205
hsa-miR-3182	1.56143	0.445601
hsa-miR-744*	0.477029	-0.740177
hsa-miR-500b	0.452267	-0.793483
hsa-miR-190	0.290288	-1.23688
hsa-miR-596	1.06046	0.0587027
hsa-miR-4330	1.64025	0.494849
hsa-miR-4311	0.77507	-0.254803
hsa-miR-654-3p	0.52488	-0.644585
hsa-miR-641	0.545323	-0.606376
hsa-miR-634	0.315444	-1.15378
hsa-miR-376b	0.709828	-0.342733
hsa-miR-487b	1.0368	0.0361387
hsa-miR-342-3p	0.46702	-0.761383
hsa-miR-337-5p	0.559808	-0.580161
hsa-miR-1299	1.44112	0.365422
hsa-miR-148b*	0.369716	-0.995021
hsa-miR-339-5p	0.737741	-0.304163
hsa-miR-1282	0.41849	-0.871103
hsa-miR-122	0.581081	-0.542865
hsa-miR-1914*	0.783036	-0.244577
hsa-miR-3151	0.680707	-0.384624
hsa-miR-99a	1.34384	0.295529
hsa-miR-518e	1.16383	0.15172
hsa-miR-944	2.39604	0.873818
hsa-miR-103	0.948045	-0.0533532
hsa-miR-1827	1.44112	0.365422
hsa-miR-218	0.807299	-0.214061
hsa-miR-1233	0.351577	-1.04533
hsa-miR-630	0.931093	-0.0713957
hsa-miR-3198	0.950388	-0.0508851
hsa-miR-372	2.00102	0.693659
hsa-miR-520c-3p	0.574924	-0.553517
hsa-miR-572	1.45602	0.375704
hsa-miR-525-3p	0.481325	-0.731212
hsa-miR-152	2.02312	0.704641
hsa-miR-27a	1.34259	0.294598
hsa-miR-517b	1.36727	0.312817
hsa-miR-192*	2.59934	0.955259
hsa-miR-380*	4.74804	1.55773
hsa-miR-216b	2.72017	1.0007
hsa-miR-3157	1.73395	0.550404
hsa-miR-518c	3.12558	1.13962
hsa-miR-491-3p	1.5315	0.42625
hsa-let-7f-1*	0.44965	-0.799286
hsa-miR-1263	1.0916	0.087642
hsa-miR-4322	4.28392	1.45487
hsa-miR-200c*	0.780592	-0.247702
hsa-miR-4267	1.3902	0.329447
hsa-miR-4259	2.0225	0.704335
hsa-miR-4299	0.956126	-0.0448655
hsa-miR-1539	0.623766	-0.471981
hsa-miR-1307	0.668329	-0.402975
hsa-miR-199a-3p	4.16902	1.42768
hsa-miR-4268	0.623766	-0.471981
hsa-miR-494	0.333874	-1.09699
hsa-miR-18b*	2.66905	0.981722
hsa-miR-1292	0.668329	-0.402975
hsa-miR-518f	1.60792	0.474939
hsa-miR-1202	1.36423	0.31059
hsa-miR-211	0.210705	-1.5573
hsa-miR-548j	0.309534	-1.17269
hsa-miR-573	1.44112	0.365422
hsa-miR-30d*	0.931093	-0.0713957
hsa-miR-3148	0.807299	-0.214061
hsa-miR-4324	0.391845	-0.936889
hsa-miR-24-1*	3.10706	1.13368
hsa-miR-501-3p	2.43301	0.889127
hsa-miR-106a*	2.09879	0.74136
hsa-miR-1255a	0.545323	-0.606376
hsa-miR-935	0.255032	-1.36637
hsa-miR-1270	0.665664	-0.406971
hsa-miR-1297	0.82426	-0.193269
hsa-miR-24-2*	0.382845	-0.960126
hsa-miR-411*	0.973296	-0.027067
hsa-miR-3201	0.460717	-0.774972
hsa-miR-1909*	1.24744	0.221096
hsa-miR-139-3p	1.31963	0.277352
hsa-miR-19b-1*	0.665664	-0.406971
hsa-miR-3120	2.31011	0.837294
hsa-miR-92b*	2.33577	0.848341
hsa-miR-96	0.718264	-0.330918
hsa-miR-199b-5p	0.37207	-0.988674
hsa-miR-4261	0.658514	-0.417769
hsa-miR-509-3p	0.283241	-1.26146
hsa-miR-125b-2*	1.51194	0.413393
hsa-miR-3134	1.05861	0.0569566
hsa-miR-1908	0.976974	-0.0232954
hsa-miR-1238	1.25512	0.227232
hsa-miR-320d	0.551183	-0.595689
hsa-miR-142-5p	1.87273	0.627397
hsa-miR-1203	0.873818	-0.134883
hsa-miR-143*	1.87273	0.627397
hsa-miR-340	2.25102	0.811382
hsa-miR-4329	0.41849	-0.871103
hsa-miR-1204	0.668329	-0.402975
hsa-miR-4295	0.871028	-0.138082
hsa-miR-522	0.481325	-0.731212
hsa-miR-30c-2*	0.564933	-0.571049
hsa-miR-590-5p	0.484968	-0.723673
hsa-miR-150*	1.092	0.088013
hsa-miR-891a	0.535784	-0.624024
hsa-miR-151-3p	1.87273	0.627397
hsa-miR-1227	0.412265	-0.886088
hsa-miR-1207-3p	0.674376	-0.393967
hsa-miR-27b	1.0305	0.0300431
hsa-let-7b	1.86422	0.622842
hsa-miR-3191	1.24338	0.217834
hsa-miR-495	2.26394	0.817107
hsa-miR-548x	2.35101	0.854843
hsa-miR-374b*	0.898738	-0.106763
hsa-miR-190b	0.786159	-0.240596
hsa-miR-519c-5p	2.10743	0.745468
hsa-miR-193b*	2.15549	0.76802
hsa-miR-649	0.807299	-0.214061
hsa-miR-219-1-3p	3.90348	1.36187
hsa-let-7g*	1.17045	0.15739
hsa-miR-374a*	0.663012	-0.410962
hsa-miR-595	1.64025	0.494849
hsa-miR-224	0.780592	-0.247702
hsa-miR-504	0.446949	-0.80531
hsa-miR-30c	0.329294	-1.1108
hsa-miR-143	5.92973	1.77998
hsa-miR-4277	1.77154	0.571848
hsa-miR-520a-3p	0.950388	-0.0508851
hsa-miR-556-3p	0.369716	-0.995021
hsa-miR-384	2.0225	0.704335
hsa-miR-1308	0.882715	-0.124753
hsa-miR-1182	1.95004	0.667849
hsa-miR-3155	2.15687	0.768656
hsa-miR-181c	1.64025	0.494849
hsa-miR-196b*	0.958318	-0.0425761
hsa-miR-155	1.20763	0.188662
hsa-miR-346	0.860375	-0.150387
hsa-miR-129-5p	2.15549	0.76802
hsa-miR-612	0.967747	-0.0327842
hsa-miR-548d-3p	0.36754	-1.00092
hsa-miR-604	2.82371	1.03805
hsa-miR-3139	1.80051	0.588068
hsa-miR-513a-5p	1.32208	0.279205
hsa-let-7e	0.99595	-0.00405812
hsa-miR-574-3p	0.220636	-1.51124
hsa-miR-101*	0.674376	-0.393967
hsa-miR-1910	0.775902	-0.253728
hsa-miR-4260	1.90215	0.642986
hsa-miR-1538	0.922608	-0.0805504
hsa-miR-1975	0.86771	-0.141897
hsa-miR-520c-5p	2.0225	0.704335
hsa-miR-411	1.11723	0.110853
hsa-miR-767-5p	2.28288	0.825438
hsa-miR-2909	0.77507	-0.254803
hsa-miR-766	0.534874	-0.625723
hsa-miR-377*	0.659241	-0.416666
hsa-miR-409-3p	0.719635	-0.329012
hsa-miR-373	0.531953	-0.631201
hsa-miR-567	1.24744	0.221096
hsa-miR-548v	0.777304	-0.251924
hsa-miR-876-5p	1.95004	0.667849
hsa-miR-3179	0.478294	-0.737529
hsa-miR-103-as	4.20475	1.43622
hsa-miR-144*	2.33577	0.848341
hsa-miR-409-5p	0.807299	-0.214061
hsa-miR-16	1.18008	0.165581
hsa-miR-4262	1.16383	0.15172
hsa-miR-183	1.22067	0.199398
hsa-miR-3122	1.3784	0.32092
hsa-miR-4313	0.454759	-0.787987
hsa-miR-151-5p	1.50331	0.407671
hsa-miR-3156	0.623766	-0.471981
hsa-miR-877	2.0225	0.704335
hsa-miR-148b	4.43244	1.48895
hsa-miR-2115*	3.84732	1.34738
hsa-miR-4318	1.32208	0.279205
hsa-miR-515-3p	0.677732	-0.389003
hsa-miR-4289	2.45486	0.898069
hsa-miR-764	1.44112	0.365422
hsa-miR-758	1.31963	0.277352
hsa-miR-3119	1.08781	0.0841666
hsa-miR-328	0.692863	-0.366923
hsa-miR-19b-2*	0.369716	-0.995021
hsa-miR-618	4.86775	1.58263
hsa-let-7f-2*	2.00102	0.693659
hsa-miR-1265	0.845736	-0.167548
hsa-miR-30e	0.367751	-1.00035
hsa-miR-432*	0.950388	-0.0508851
hsa-miR-302f	0.574924	-0.553517
hsa-miR-192	0.853747	-0.15812
hsa-miR-146b-5p	1.7068	0.534622
hsa-miR-320b	0.559808	-0.580161
hsa-miR-145	0.82426	-0.193269
hsa-miR-149*	0.318551	-1.14397
hsa-miR-921	1.89237	0.637831
hsa-miR-3137	4.28392	1.45487
hsa-miR-29c*	0.954702	-0.0463559
hsa-miR-1252	0.531953	-0.631201
hsa-miR-4307	0.17225	-1.75881
hsa-miR-888*	1.24744	0.221096
hsa-miR-1470	0.287638	-1.24605
hsa-miR-632	0.259799	-1.34785
hsa-miR-194*	1.95004	0.667849
hsa-miR-627	1.87273	0.627397
hsa-miR-718	1.63874	0.493928
hsa-miR-3180-5p	0.510197	-0.672959
hsa-miR-132	1.26686	0.23654
hsa-miR-33a*	0.659241	-0.416666
hsa-miR-648	4.27683	1.45321
hsa-miR-188-5p	3.84732	1.34738
hsa-miR-655	2.1299	0.756077
hsa-miR-502-5p	1.08781	0.0841666
hsa-miR-675	1.87273	0.627397
hsa-miR-1180	1.28749	0.252691
hsa-miR-193a-5p	1.26686	0.23654
hsa-miR-4306	0.551816	-0.59454
hsa-miR-363*	1.28749	0.252691
hsa-miR-486-5p	4.12871	1.41797
hsa-miR-525-5p	1.0368	0.0361387
hsa-miR-106b	1.03764	0.036952
hsa-miR-99b	0.765374	-0.267391
hsa-miR-512-3p	0.780592	-0.247702
hsa-miR-367*	0.657453	-0.419383
hsa-miR-661	0.845736	-0.167548
hsa-miR-570	1.66325	0.508775
hsa-miR-15b	0.7954	-0.22891
hsa-miR-1283	1.56143	0.445601
hsa-miR-181a	1.31963	0.277352
hsa-miR-1226*	12.6881	2.54066
hsa-miR-193a-3p	1.25197	0.224719
hsa-miR-4304	0.851109	-0.161215
hsa-miR-548d-5p	1.38225	0.323715
hsa-miR-424	2.43136	0.888449
hsa-miR-486-3p	1.19426	0.177529
hsa-miR-765	0.853747	-0.15812
hsa-miR-592	1.95004	0.667849
hsa-miR-548m	1.64687	0.498875
hsa-miR-139-5p	0.967747	-0.0327842
hsa-miR-296-5p	1.14043	0.131405
hsa-let-7g	1.63942	0.49434
hsa-miR-182*	1.22067	0.199398
hsa-miR-206	0.778177	-0.250801
hsa-miR-208a	2.89798	1.06401
hsa-miR-150	0.775902	-0.253728
hsa-miR-146a	1.24744	0.221096
hsa-miR-380	1.61041	0.476491
hsa-miR-492	1.33353	0.287831
hsa-miR-629	0.309534	-1.17269
hsa-miR-3199	0.659085	-0.416902
hsa-miR-24	0.704713	-0.349965
hsa-miR-550	2.45486	0.898069
hsa-miR-3180-3p	0.929463	-0.0731486
hsa-miR-516a-5p	1.13045	0.122614
hsa-miR-586	2.45486	0.898069
hsa-miR-383	0.845736	-0.167548
hsa-miR-769-5p	0.780592	-0.247702
hsa-miR-9*	0.840854	-0.173337
hsa-miR-330-3p	1.91153	0.647903
hsa-miR-325	1.32208	0.279205
hsa-miR-485-5p	1.3902	0.329447
hsa-miR-566	1.20763	0.188662
hsa-miR-891b	8.59791	2.15152
hsa-miR-557	0.973296	-0.027067
hsa-miR-563	0.778177	-0.250801
hsa-miR-378*	0.20185	-1.60023
hsa-miR-4298	0.406124	-0.901097
hsa-miR-521	0.545323	-0.606376
hsa-miR-202*	0.777304	-0.251924
hsa-miR-1200	1.0368	0.0361387
hsa-miR-610	0.545323	-0.606376
hsa-miR-128	1.20057	0.182796
hsa-miR-2277	2.10743	0.745468
hsa-miR-18b	1.61601	0.479957
hsa-miR-1303	1.44112	0.365422
hsa-miR-135b*	0.864577	-0.145515
hsa-miR-1909	0.431196	-0.841193
hsa-miR-671-5p	2.81125	1.03363
hsa-miR-3065-3p	2.26394	0.817107
hsa-miR-222	0.51309	-0.667305
hsa-miR-4300	0.807299	-0.214061
hsa-miR-367	5.61758	1.7259
hsa-miR-4272	1.24744	0.221096
hsa-miR-194	1.14658	0.13678
hsa-miR-614	0.349976	-1.04989
hsa-miR-541	1.79836	0.586877
hsa-miR-602	6.92158	1.93464
hsa-miR-637	0.845736	-0.167548
hsa-miR-10b	1.05861	0.0569566
hsa-miR-376a	3.79326	1.33323
hsa-miR-132*	0.364765	-1.0085
hsa-miR-25*	0.659241	-0.416666
hsa-miR-30b	0.800425	-0.222612
hsa-miR-3132	0.860375	-0.150387
hsa-miR-744	4.16902	1.42768
hsa-miR-541*	1.11446	0.108372
hsa-miR-1245	10.0797	2.31052
hsa-miR-374a	0.545323	-0.606376
hsa-miR-622	8.35255	2.12257
hsa-miR-382	1.16383	0.15172
hsa-miR-297	1.75954	0.565053
hsa-miR-410	2.91205	1.06886
hsa-miR-593*	1.34517	0.296523
hsa-miR-21*	2.38117	0.867594
hsa-miR-32	1.56143	0.445601
hsa-miR-1255b	2.35101	0.854843
hsa-miR-298	1.6137	0.478529
hsa-miR-32*	0.559808	-0.580161
hsa-miR-30b*	0.898738	-0.106763
hsa-miR-450b-3p	0.348128	-1.05518
hsa-miR-513b	3.54164	1.26459
hsa-miR-376a*	1.05861	0.0569566
hsa-miR-548c-5p	0.574924	-0.553517
hsa-miR-762	2.63269	0.968006
hsa-miR-1915*	0.82426	-0.193269
hsa-miR-449a	1.36727	0.312817
hsa-miR-199b-3p	1.79836	0.586877
hsa-miR-135a*	1.0034	0.00339897
hsa-miR-628-5p	0.845736	-0.167548
hsa-miR-663	2.41075	0.87994
hsa-miR-4328	0.446949	-0.80531
hsa-miR-379*	0.175492	-1.74016
hsa-miR-3186-5p	0.574924	-0.553517
hsa-miR-1266	1.43007	0.357725
hsa-miR-619	0.82426	-0.193269
hsa-let-7a-2*	2.81125	1.03363
hsa-miR-125b-1*	0.210705	-1.5573
hsa-miR-920	0.657453	-0.419383
hsa-miR-3192	0.259799	-1.34785
hsa-miR-1208	1.03482	0.0342254
hsa-miR-3165	1.50394	0.40809
hsa-miR-302e	0.401443	-0.91269
hsa-miR-548a-3p	0.275298	-1.2899
hsa-miR-25	1.83937	0.609425
hsa-miR-1322	0.51462	-0.664327
hsa-miR-137	7.30442	1.98848
hsa-miR-3142	3.90348	1.36187
hsa-miR-582-3p	1.3784	0.32092
hsa-miR-3193	1.60792	0.474939
hsa-miR-433	2.7724	1.01971
hsa-miR-499-5p	0.747683	-0.290776
hsa-miR-196a	2.89798	1.06401
hsa-miR-3127	2.49567	0.914556
hsa-miR-934	1.61601	0.479957
hsa-miR-1248	1.61601	0.479957
hsa-miR-548i	1.17169	0.158451
hsa-miR-130b*	0.574924	-0.553517
hsa-miR-92a-1*	0.502487	-0.688185
hsa-miR-1253	1.57658	0.455258
hsa-miR-487a	0.570061	-0.562012
hsa-miR-652	5.20655	1.64992
hsa-miR-4325	1.02859	0.028186
hsa-miR-29a	0.696547	-0.36162
hsa-miR-195	0.873813	-0.134889
hsa-miR-938	0.559808	-0.580161
hsa-miR-3141	1.06554	0.0634815
hsa-miR-505	0.25133	-1.38099
hsa-miR-519c-3p	1.7068	0.534622
hsa-miR-1207-5p	0.979628	-0.0205827
hsa-miR-591	1.76018	0.565415
hsa-miR-335*	0.659241	-0.416666
hsa-miR-4291	2.83564	1.04227
hsa-miR-134	4.29521	1.4575
hsa-miR-2114	0.450344	-0.797744
hsa-miR-4270	0.673236	-0.39566
hsa-miR-200b	0.931093	-0.0713957
hsa-miR-449c*	0.786159	-0.240596
hsa-miR-4320	0.577042	-0.54984
hsa-miR-4282	0.468159	-0.758948
hsa-miR-34c-3p	0.301553	-1.19881
hsa-miR-99b*	0.845736	-0.167548
hsa-miR-4308	0.383282	-0.958984
hsa-miR-664	0.624632	-0.470593
hsa-miR-518a-3p	1.32208	0.279205
hsa-miR-200a*	3.12558	1.13962
hsa-miR-548u	0.860375	-0.150387
hsa-miR-125a-3p	0.973296	-0.027067
hsa-miR-924	1.24744	0.221096
hsa-miR-644	0.695874	-0.362587
hsa-miR-188-3p	1.28721	0.252478
hsa-miR-1290	0.175291	-1.74131
hsa-miR-181a*	1.43007	0.357725
hsa-let-7c*	1.1256	0.118315
hsa-miR-454	1.65823	0.505754
hsa-miR-3135	1.64025	0.494849
hsa-miR-519e	0.455549	-0.786252
hsa-miR-331-5p	0.435298	-0.831724
hsa-miR-4252	2.00159	0.693942
hsa-miR-200b*	0.807299	-0.214061
hsa-miR-892b	1.20519	0.186635
hsa-miR-301b	1.92692	0.655925
hsa-miR-363	1.60792	0.474939
hsa-miR-936	0.783036	-0.244577
hsa-miR-145*	0.581081	-0.542865
hsa-miR-126*	0.488629	-0.716153
hsa-miR-539	0.695874	-0.362587
hsa-miR-517c	2.64066	0.971028
hsa-miR-520f	0.37207	-0.988674
hsa-miR-329	1.22872	0.205976
hsa-miR-371-5p	0.677732	-0.389003
hsa-miR-3118	1.07022	0.0678653
hsa-miR-499-3p	1.64025	0.494849
hsa-miR-378b	0.931093	-0.0713957
hsa-miR-616*	0.665664	-0.406971
hsa-miR-1258	1.24744	0.221096
hsa-miR-3123	1.60792	0.474939
hsa-miR-501-5p	0.674376	-0.393967
hsa-miR-324-3p	1.46539	0.382118
hsa-miR-365*	1.65491	0.503747
hsa-miR-141	2.16557	0.772684
hsa-miR-576-5p	0.401443	-0.91269
hsa-miR-3168	0.484968	-0.723673
hsa-miR-1911*	1.12659	0.119197
hsa-miR-10b*	1.0916	0.087642
hsa-miR-34c-5p	0.348128	-1.05518
hsa-miR-3188	0.111302	-2.19551
hsa-miR-4251	0.950388	-0.0508851
hsa-miR-1298	0.309955	-1.17133
hsa-let-7c	1.4258	0.354733
hsa-miR-3175	1.15747	0.146234
hsa-let-7e*	0.659241	-0.416666
hsa-miR-19a*	1.97959	0.682888
hsa-miR-125b	1.2847	0.250522
hsa-miR-34a	0.807299	-0.214061
hsa-miR-218-2*	0.775902	-0.253728
hsa-miR-323b-3p	1.20519	0.186635
hsa-miR-203	1.37787	0.320537
hsa-miR-378	1.05861	0.0569566
hsa-miR-562	0.973296	-0.027067
hsa-miR-484	0.299967	-1.20408
hsa-miR-1302	0.898738	-0.106763
hsa-miR-423-3p	1.0368	0.0361387
hsa-miR-1243	0.807299	-0.214061
hsa-miR-3140	0.695874	-0.362587
hsa-miR-92b	0.51462	-0.664327
hsa-miR-373*	0.902104	-0.103026
hsa-miR-527	3.43293	1.23341
hsa-miR-548f	0.973296	-0.027067
hsa-miR-1234	0.956228	-0.0447593
hsa-miR-31*	3.75585	1.32331
hsa-miR-526a	2.10743	0.745468
hsa-miR-4255	1.95004	0.667849
hsa-miR-1304	0.574924	-0.553517
hsa-miR-191*	1.51909	0.418114
hsa-miR-1277	0.37207	-0.988674
hsa-miR-611	3.82404	1.34131
hsa-miR-1911	3.59363	1.27916
hsa-miR-19b	2.13162	0.756882
hsa-miR-141*	1.4945	0.401794
hsa-miR-2117	0.775902	-0.253728
hsa-miR-3131	1.16383	0.15172
hsa-miR-34a*	1.94617	0.665865
hsa-miR-616	1.76018	0.565415
hsa-miR-199a-5p	0.547329	-0.602705
hsa-miR-100*	0.807299	-0.214061
hsa-miR-943	2.25102	0.811382
hsa-miR-302b	0.659085	-0.416902
hsa-miR-30a	1.45602	0.375704
hsa-miR-4321	2.49706	0.915114
hsa-miR-1324	1.52132	0.419578
hsa-miR-1226	0.671057	-0.398901
hsa-miR-3169	0.450344	-0.797744
hsa-miR-3074	2.38117	0.867594
hsa-miR-335	0.745034	-0.294326
hsa-miR-3126-3p	1.40137	0.33745
hsa-miR-93	1.66991	0.512768
hsa-miR-148a*	0.999641	-0.000358965
hsa-miR-1251	0.777994	-0.251036
hsa-miR-4327	2.15549	0.76802
hsa-miR-645	0.891444	-0.114912
hsa-miR-663b	3.03299	1.10955
hsa-miR-1205	0.581081	-0.542865
hsa-miR-100	1.11421	0.10815
hsa-miR-3154	0.719248	-0.329549
hsa-miR-4278	0.559808	-0.580161
hsa-miR-890	1.3784	0.32092
hsa-miR-130a*	0.898738	-0.106763
hsa-miR-3196	0.663659	-0.409987
hsa-miR-520a-5p	3.10683	1.1336
hsa-miR-623	0.41849	-0.871103
hsa-miR-381	1.57002	0.45109
hsa-miR-720	1.03332	0.0327745
hsa-miR-505*	1.05132	0.0500441
hsa-miR-136	0.547329	-0.602705
hsa-miR-548c-3p	1.65823	0.505754
hsa-miR-361-3p	1.51994	0.418669
hsa-miR-620	0.699618	-0.35722
hsa-miR-29a*	1.37787	0.320537
hsa-miR-548t	2.41811	0.882985
hsa-miR-196b	0.547329	-0.602705
hsa-miR-15a	1.75494	0.562435
hsa-miR-302a	0.719635	-0.329012
hsa-miR-17	0.861746	-0.148795
hsa-miR-323-5p	1.5815	0.458374
hsa-miR-517*	1.34184	0.294043
hsa-let-7f	1.21246	0.192653
hsa-miR-4275	0.309955	-1.17133
hsa-miR-147	0.41849	-0.871103
hsa-miR-769-3p	0.290288	-1.23688
hsa-miR-522*	0.967747	-0.0327842
hsa-miR-545	1.92692	0.655925
hsa-miR-514b-3p	0.369716	-0.995021
hsa-miR-133a	0.348128	-1.05518
hsa-miR-16-1*	0.807299	-0.214061
hsa-miR-1254	1.9913	0.688786
hsa-miR-3167	0.719635	-0.329012
hsa-miR-124*	2.3223	0.842557
hsa-miR-331-3p	1.00945	0.00940338
hsa-miR-1295	3.23593	1.17432
hsa-miR-3177	1.19426	0.177529
hsa-miR-17*	4.01969	1.3912
hsa-miR-20a	1.22647	0.204139
hsa-miR-1537	0.455678	-0.78597
hsa-miR-633	0.915153	-0.0886645
hsa-miR-493*	1.18079	0.166188
hsa-let-7b*	0.280876	-1.26984
hsa-miR-635	1.76018	0.565415
hsa-miR-21	1.90799	0.646051
hsa-miR-98	0.37207	-0.988674
hsa-miR-520d-5p	0.175291	-1.74131
hsa-miR-1321	1.0034	0.00339897
hsa-miR-656	0.973296	-0.027067
hsa-miR-1286	3.82404	1.34131
hsa-miR-489	2.0225	0.704335
hsa-miR-651	1.73895	0.553284
hsa-miR-496	0.687034	-0.375372
hsa-miR-507	0.478294	-0.737529
hsa-miR-323b-5p	0.695874	-0.362587
hsa-miR-631	0.49447	-0.704269
hsa-miR-886-3p	1.24744	0.221096
hsa-miR-23b	0.899575	-0.105833
hsa-miR-942	3.12558	1.13962
hsa-miR-548e	0.807299	-0.214061
hsa-miR-187	1.05861	0.0569566
hsa-miR-3126-5p	0.607043	-0.499155
hsa-miR-1278	0.450344	-0.797744
hsa-miR-1293	2.49706	0.915114
hsa-miR-1305	0.82426	-0.193269
hsa-miR-1261	0.401443	-0.91269
hsa-miR-3187	4.28392	1.45487
hsa-miR-302c	0.845736	-0.167548
hsa-miR-431	3.70697	1.31022
hsa-miR-22	1.81353	0.595273
hsa-miR-1468	0.954702	-0.0463559
hsa-miR-31	1.32786	0.283572
hsa-miR-1914	0.282196	-1.26516
hsa-miR-558	1.10605	0.100794
hsa-miR-658	2.49706	0.915114
hsa-miR-3200	1.44112	0.365422
hsa-miR-18a	1.87273	0.627397
hsa-miR-770-5p	0.400109	-0.916019
hsa-miR-708	0.545323	-0.606376
hsa-miR-1979	1.16383	0.15172
hsa-miR-508-5p	1.13045	0.122614
hsa-miR-1284	1.4945	0.401794
hsa-miR-615-3p	0.290288	-1.23688
hsa-miR-1247	0.785447	-0.241502
hsa-miR-877*	0.483512	-0.72668
hsa-miR-3133	0.369716	-0.995021
hsa-miR-2116	0.845736	-0.167548
hsa-miR-4276	6.45636	1.86507
hsa-let-7a*	0.178967	-1.72055
hsa-miR-1280	0.308898	-1.17474
hsa-miR-320c	0.665664	-0.406971
hsa-miR-452*	7.39862	2.00129
hsa-miR-33b*	2.81907	1.03641
hsa-miR-1193	1.88249	0.632595
hsa-miR-4297	0.973296	-0.027067
hsa-miR-3174	0.559808	-0.580161
hsa-miR-449c	0.545323	-0.606376
hsa-miR-4253	1.16383	0.15172
hsa-miR-802	0.543581	-0.609576
hsa-miR-497*	0.624632	-0.470593
hsa-miR-875-5p	1.11446	0.108372
hsa-miR-587	0.657453	-0.419383
hsa-miR-153	2.60778	0.958497
hsa-miR-148a	1.83286	0.605875
hsa-miR-4254	0.740734	-0.300113
hsa-miR-3153	0.98121	-0.0189684
hsa-miR-345	0.98121	-0.0189684
hsa-miR-559	0.845736	-0.167548
hsa-miR-187*	1.51433	0.414973
hsa-miR-1268	1.33687	0.29033
hsa-miR-3184	1.22067	0.199398
hsa-miR-548b-5p	1.65624	0.504549
hsa-miR-95	1.08781	0.0841666
hsa-miR-221	1.07191	0.069444
hsa-miR-548n	1.02859	0.028186
hsa-miR-204	0.455549	-0.786252
hsa-miR-425*	1.95004	0.667849
hsa-miR-1206	0.547329	-0.602705
hsa-miR-889	0.598682	-0.513024
hsa-miR-338-5p	1.3784	0.32092
hsa-miR-526b*	0.547329	-0.602705
hsa-miR-513c	1.64687	0.498875
hsa-miR-767-3p	0.309534	-1.17269
hsa-miR-10a	6.19214	1.82328
hsa-miR-299-5p	0.196808	-1.62553
hsa-miR-302a*	1.24744	0.221096
hsa-miR-1306	1.34892	0.299302
hsa-let-7i*	5.44901	1.69543
hsa-miR-520d-3p	0.455678	-0.78597
hsa-miR-876-3p	0.950388	-0.0508851
hsa-miR-3160	4.08894	1.40829
hsa-miR-4301	0.36754	-1.00092
hsa-miR-220c	1.45602	0.375704
hsa-miR-548a-5p	0.367751	-1.00035
hsa-miR-617	1.65491	0.503747
hsa-miR-875-3p	1.18375	0.168689
hsa-miR-339-3p	3.32552	1.20163
hsa-miR-342-5p	0.665664	-0.406971
hsa-miR-205*	0.478294	-0.737529
hsa-miR-1197	4.29521	1.4575
hsa-miR-3173	0.665664	-0.406971
hsa-miR-340*	0.450344	-0.797744
hsa-miR-10a*	1.65491	0.503747
hsa-miR-888	0.780592	-0.247702
hsa-miR-337-3p	2.91205	1.06886
hsa-miR-15a*	1.24338	0.217834
hsa-miR-577	0.973296	-0.027067
hsa-miR-7-1*	2.15549	0.76802
hsa-miR-3152	1.32208	0.279205
hsa-miR-448	1.0368	0.0361387
hsa-miR-379	0.452267	-0.793483
hsa-miR-1301	1.22872	0.205976
hsa-miR-1274b	0.609242	-0.49554
hsa-miR-3190-5p	1.25197	0.224719
hsa-miR-554	0.779225	-0.249455
hsa-miR-219-5p	0.915153	-0.0886645
hsa-miR-432	0.627547	-0.465937
hsa-miR-874	1.80051	0.588068
hsa-miR-4264	0.468159	-0.758948
hsa-miR-1913	1.0339	0.0333337
hsa-miR-185	1.45248	0.373275
hsa-miR-223	0.309955	-1.17133
hsa-miR-483-5p	0.829052	-0.187472
hsa-miR-3195	1.74439	0.556407
hsa-miR-198	0.996192	-0.00381565
hsa-miR-330-5p	0.450344	-0.797744
hsa-miR-708*	4.5302	1.51077
hsa-miR-598	1.5315	0.42625
hsa-miR-4286	0.607005	-0.499219
hsa-miR-429	2.15549	0.76802
hsa-miR-3189	0.545323	-0.606376
hsa-miR-424*	0.559808	-0.580161
hsa-miR-3130-3p	1.69598	0.528261
hsa-miR-498	0.973296	-0.027067
hsa-miR-92a-2*	1.32208	0.279205
hsa-miR-361-5p	0.916515	-0.0871774
hsa-miR-1471	0.996192	-0.00381565
hsa-miR-1271	1.73395	0.550404
hsa-miR-33b	3.10706	1.13368
hsa-miR-601	1.02859	0.028186
hsa-miR-552	1.61601	0.479957
hsa-miR-3125	0.495641	-0.701903
hsa-miR-1185	2.00467	0.695479
hsa-miR-130a	2.10281	0.743276
hsa-miR-4303	1.24338	0.217834
hsa-miR-519b-3p	0.999641	-0.000358965
hsa-miR-28-3p	1.61601	0.479957
hsa-miR-142-3p	1.13747	0.128805
hsa-let-7d*	0.915153	-0.0886645
hsa-miR-107	1.69598	0.528261
hsa-miR-23a*	0.845736	-0.167548
hsa-miR-320a	0.669558	-0.401138
hsa-miR-449b*	0.370959	-0.991664
hsa-miR-195*	0.570061	-0.562012
hsa-miR-520b	1.50394	0.40809
hsa-miR-511	0.252766	-1.37529
hsa-miR-518e*	2.38117	0.867594
hsa-miR-362-5p	0.484968	-0.723673
hsa-miR-564	0.946034	-0.0554773
hsa-miR-1260	1.0434	0.0424824
hsa-miR-1276	1.11723	0.110853
hsa-miR-2114*	1.66786	0.511541
hsa-miR-191	0.823643	-0.194018
hsa-miR-4326	2.1299	0.756077
hsa-miR-544	2.91532	1.06998
hsa-miR-625*	1.6137	0.478529
hsa-miR-548w	0.545323	-0.606376
hsa-miR-200a	5.06529	1.62241
hsa-miR-140-5p	2.81125	1.03363
hsa-miR-7-2*	0.36754	-1.00092
hsa-miR-3065-5p	2.16557	0.772684
hsa-miR-4281	1.05346	0.052082
hsa-miR-127-5p	3.43361	1.23361
hsa-miR-138	1.04528	0.0442852
hsa-miR-3161	1.5813	0.458247
hsa-miR-512-5p	2.00464	0.695464
hsa-miR-485-3p	0.485881	-0.721792
hsa-miR-29c	0.95929	-0.0415617
hsa-miR-3186-3p	1.64025	0.494849
hsa-miR-221*	2.7724	1.01971
hsa-miR-375	0.999641	-0.000358965
hsa-miR-2116*	0.923171	-0.0799407
hsa-miR-4315	4.16902	1.42768
hsa-miR-597	0.776859	-0.252496
hsa-miR-146a*	3.10706	1.13368
hsa-miR-1201	0.53894	-0.618152
hsa-miR-218-1*	2.02312	0.704641
hsa-miR-1262	1.97959	0.682888
hsa-let-7a	3.0948	1.12972
hsa-miR-20b	1.10493	0.0997857
hsa-miR-135b	0.695874	-0.362587
hsa-miR-543	0.695874	-0.362587
hsa-miR-523	2.7724	1.01971
hsa-miR-130b	2.54161	0.932799
hsa-miR-4265	1.95004	0.667849
hsa-miR-3181	0.552322	-0.593624
hsa-miR-302c*	0.425943	-0.853449
hsa-miR-1976	1.18514	0.169857
hsa-miR-545*	1.13747	0.128805
hsa-miR-3149	2.44616	0.89452
hsa-miR-214*	2.89798	1.06401
hsa-miR-885-5p	0.36754	-1.00092
hsa-miR-646	3.19106	1.16035
hsa-miR-182	0.559808	-0.580161
hsa-miR-886-5p	1.06208	0.0602334
hsa-miR-3194	1.82119	0.599489
hsa-miR-377	1.43055	0.358058
hsa-miR-4323	0.444039	-0.811842
hsa-miR-1231	4.84043	1.577
hsa-miR-519a	1.37787	0.320537
hsa-miR-3197	1.77154	0.571848
hsa-miR-628-3p	1.0916	0.087642
hsa-miR-506	0.731108	-0.313193
hsa-miR-516b	1.87273	0.627397
hsa-miR-302d*	2.09879	0.74136
hsa-miR-1256	0.290288	-1.23688
hsa-miR-300	1.0916	0.087642
hsa-miR-2053	1.0916	0.087642
hsa-miR-3185	1.24871	0.222108
hsa-miR-488*	1.28721	0.252478
hsa-miR-502-3p	1.33376	0.288004
hsa-miR-219-2-3p	0.657453	-0.419383
hsa-miR-574-5p	1.7963	0.585731
hsa-miR-483-3p	0.122951	-2.09597
hsa-miR-513a-3p	0.44965	-0.799286
hsa-miR-3171	0.999641	-0.000358965
hsa-miR-371-3p	1.3784	0.32092
hsa-miR-607	0.668329	-0.402975
hsa-miR-548l	0.304203	-1.19006
hsa-miR-7	0.446949	-0.80531
hsa-miR-503	2.4213	0.884306
hsa-miR-9	2.25102	0.811382
hsa-miR-133b	0.41849	-0.871103
hsa-miR-4314	0.946034	-0.0554773
hsa-miR-4285	0.996895	-0.00311013
hsa-miR-15b*	0.719635	-0.329012
hsa-miR-1291	1.69063	0.5251
hsa-miR-3144-5p	2.66601	0.980582
hsa-miR-3117	0.687034	-0.375372
hsa-miR-20b*	1.20519	0.186635
hsa-miR-509-3-5p	10.1627	2.31873
hsa-miR-532-5p	1.90215	0.642986
hsa-miR-589	1.3784	0.32092
hsa-miR-613	1.06208	0.0602334
hsa-miR-26b	0.674376	-0.393967
hsa-miR-516a-3p	1.16383	0.15172
hsa-miR-1250	1.16383	0.15172
hsa-miR-544b	1.22067	0.199398
hsa-miR-3136	1.24744	0.221096
hsa-miR-2278	1.31963	0.277352
hsa-miR-3190-3p	0.829052	-0.187472
hsa-miR-1246	0.369716	-0.995021
hsa-miR-296-3p	0.996895	-0.00311013
hsa-miR-515-5p	1.12659	0.119197
hsa-miR-1826	1.71414	0.538912
hsa-miR-1184	1.25609	0.228001
hsa-miR-520h	0.719635	-0.329012
hsa-miR-3145	0.845736	-0.167548
hsa-miR-126	0.77507	-0.254803
hsa-miR-26a	0.903152	-0.101864
hsa-miR-493	0.786159	-0.240596
hsa-miR-454*	0.845736	-0.167548
hsa-miR-106b*	1.28721	0.252478
hsa-miR-524-3p	0.570061	-0.562012
hsa-miR-4309	1.0916	0.087642
hsa-miR-4294	0.693184	-0.366459
hsa-miR-3202	0.182	-1.70375
hsa-miR-1469	1.73395	0.550404
hsa-miR-208b	0.603252	-0.505421
hsa-miR-4310	1.89237	0.637831
hsa-miR-1237	0.583645	-0.538462
hsa-miR-183*	0.902104	-0.103026
hsa-miR-185*	0.468159	-0.758948
hsa-miR-550*	1.16383	0.15172
hsa-miR-675*	0.946034	-0.0554773
hsa-miR-138-1*	0.382081	-0.962122
hsa-miR-3164	0.547329	-0.602705
hsa-miR-524-5p	1.87546	0.628855
hsa-miR-605	0.695874	-0.362587
hsa-miR-519b-5p	1.33353	0.287831
hsa-let-7i	0.468159	-0.758948
hsa-miR-548b-3p	1.15647	0.145376
hsa-miR-576-3p	0.55764	-0.584042
hsa-miR-3172	0.695874	-0.362587
hsa-miR-1288	0.570061	-0.562012
hsa-miR-4258	0.926261	-0.0765997
hsa-miR-30a*	0.659085	-0.416902
hsa-miR-1274a	0.785447	-0.241502
hsa-miR-2276	3.66651	1.29924
hsa-miR-149	0.181635	-1.70575
hsa-miR-1825	0.550657	-0.596643
hsa-miR-3176	3.33068	1.20318
hsa-miR-1257	0.564894	-0.571117
hsa-miR-650	1.76926	0.570562
hsa-miR-33a	0.777994	-0.251036
hsa-miR-3150	0.786159	-0.240596
hsa-miR-29b-1*	1.02859	0.028186
hsa-miR-624*	0.369716	-0.995021
hsa-miR-892a	0.547329	-0.602705
hsa-miR-518c*	2.00102	0.693659
hsa-miR-517a	0.663012	-0.410962
hsa-miR-455-3p	2.15687	0.768656
hsa-miR-93*	2.43301	0.889127
hsa-miR-542-3p	0.786159	-0.240596
hsa-miR-140-3p	0.652357	-0.427163
hsa-miR-668	0.484968	-0.723673
hsa-miR-514b-5p	1.77147	0.571807
hsa-miR-18a*	1.26686	0.23654
hsa-miR-1236	0.996895	-0.00311013
hsa-miR-220b	0.743387	-0.296538
hsa-miR-3115	1.13747	0.128805
hsa-miR-3183	0.435298	-0.831724
hsa-miR-761	1.236	0.211881
hsa-miR-4316	3.48604	1.24877
hsa-miR-16-2*	0.668329	-0.402975
hsa-miR-4273	2.5831	0.948991
hsa-miR-941	0.946034	-0.0554773
hsa-miR-578	0.659241	-0.416666
hsa-miR-423-5p	0.857206	-0.154077
hsa-miR-3130-5p	1.40137	0.33745
hsa-miR-3147	1.11352	0.10753
hsa-miR-3146	2.13534	0.758628
hsa-miR-548p	1.0368	0.0361387
hsa-miR-324-5p	3.49493	1.25131
hsa-miR-1275	1.14658	0.13678
hsa-miR-29b	2.24417	0.808337
hsa-miR-532-3p	0.51483	-0.663919
hsa-miR-212	0.61379	-0.488103
hsa-miR-887	0.682732	-0.381652
hsa-miR-1260b	0.805545	-0.216237
hsa-miR-526b	0.777304	-0.251924
hsa-miR-374b	1.17677	0.162775
hsa-miR-3170	0.510336	-0.672686
hsa-miR-302d	0.545323	-0.606376
hsa-miR-147b	0.545323	-0.606376
hsa-miR-2052	2.01131	0.698786
hsa-miR-551a	1.65383	0.503096
hsa-miR-320e	0.559808	-0.580161
hsa-miR-4279	0.485881	-0.721792
hsa-miR-1281	0.693336	-0.36624
hsa-miR-4283	0.325719	-1.12172
hsa-miR-4280	0.239358	-1.42979
hsa-miR-500	0.309534	-1.17269
hsa-miR-449b	0.547329	-0.602705
hsa-miR-933	1.47766	0.390463
hsa-miR-181d	0.973296	-0.027067
hsa-miR-1249	0.807408	-0.213926
hsa-miR-27b*	1.90215	0.642986
hsa-miR-202	1.60792	0.474939
hsa-miR-653	0.275298	-1.2899
hsa-miR-561	0.780592	-0.247702
hsa-miR-4312	0.481325	-0.731212
hsa-miR-222*	0.337076	-1.08745
hsa-miR-1244	0.807299	-0.214061
hsa-miR-551b	1.02859	0.028186
hsa-miR-671-3p	0.180666	-1.71111
hsa-miR-4257	0.775902	-0.253728
hsa-miR-1289	1.90215	0.642986
hsa-miR-657	0.98121	-0.0189684
hsa-miR-588	0.692863	-0.366923
hsa-miR-4296	1.0916	0.087642
hsa-miR-509-5p	0.758952	-0.275816
hsa-miR-378c	0.786159	-0.240596
hsa-miR-4290	0.304203	-1.19006
hsa-miR-224*	0.369716	-0.995021
hsa-miR-450a	1.60792	0.474939
hsa-miR-323-3p	0.623766	-0.471981
hsa-miR-223*	1.90203	0.642921
hsa-miR-28-5p	1.57041	0.451335
hsa-miR-624	1.0368	0.0361387
hsa-miR-4263	0.786159	-0.240596
hsa-miR-520e	0.559808	-0.580161
hsa-miR-518d-5p	1.08446	0.0810848
hsa-miR-551b*	0.882715	-0.124753
hsa-miR-3158	0.687034	-0.375372
hsa-miR-197	1.21318	0.193243
hsa-miR-30e*	0.875525	-0.132931
hsa-miR-154*	1.90215	0.642986
hsa-miR-625	0.333874	-1.09699
hsa-miR-451	0.714702	-0.33589
hsa-miR-3166	0.652357	-0.427163
hsa-miR-376c	0.714702	-0.33589

## Sheet: LN229
miRNA	x	logqmedian
hsa-miR-30d	0.855166	-0.156459
hsa-miR-664*	0.862395	-0.148042
hsa-miR-2861	1.10423	0.0991497
hsa-miR-497	2.03347	0.709743
hsa-miR-606	1.1526	0.142019
hsa-miR-1972	1.36076	0.308043
hsa-miR-642	1.37638	0.319459
hsa-miR-1323	2.20597	0.791167
hsa-miR-1225-5p	0.469911	-0.755212
hsa-miR-4292	0.616593	-0.483546
hsa-miR-1267	2.21233	0.794045
hsa-miR-1269	3.41363	1.22777
hsa-miR-125a-5p	1.43635	0.362106
hsa-miR-4284	0.575064	-0.553274
hsa-miR-548g	3.02804	1.10792
hsa-miR-450b-5p	1.38091	0.322741
hsa-miR-103-2*	2.74295	1.00903
hsa-miR-579	4.9601	1.60143
hsa-miR-555	6.45979	1.8656
hsa-miR-129-3p	1.1856	0.170252
hsa-miR-654-5p	1.34623	0.297311
hsa-miR-583	1.72913	0.54762
hsa-miR-516b*	0.998535	-0.00146619
hsa-miR-136*	0.751473	-0.28572
hsa-miR-4317	2.39799	0.874631
hsa-miR-369-3p	1.15953	0.148011
hsa-miR-548h	1.16598	0.153562
hsa-miR-146b-3p	1.30986	0.269918
hsa-miR-26a-1*	0.455484	-0.786394
hsa-miR-584	1.76139	0.566101
hsa-miR-4302	0.88025	-0.12755
hsa-miR-220a	1.4243	0.353683
hsa-miR-2054	1.36703	0.312639
hsa-miR-647	1.773	0.572671
hsa-miR-369-5p	1.84961	0.614976
hsa-miR-1285	1.4954	0.402394
hsa-miR-299-3p	0.625226	-0.469642
hsa-miR-92a	1.38057	0.322493
hsa-miR-549	0.315682	-1.15302
hsa-miR-553	0.39244	-0.935372
hsa-miR-4319	0.305758	-1.18496
hsa-miR-34b	0.566178	-0.568847
hsa-miR-523*	2.27263	0.820939
hsa-miR-215	2.06877	0.726952
hsa-miR-520g	0.622526	-0.47397
hsa-miR-196a*	1.26628	0.236087
hsa-miR-3178	2.42363	0.885268
hsa-miR-548q	0.231981	-1.4611
hsa-miR-603	3.3078	1.19628
hsa-miR-135a	1.35036	0.300374
hsa-miR-2110	1.81411	0.595596
hsa-miR-510	1.8242	0.601144
hsa-miR-514	0.407185	-0.898487
hsa-miR-1228*	0.538058	-0.619789
hsa-miR-500*	1.37322	0.317158
hsa-miR-1224-3p	0.759204	-0.275485
hsa-miR-22*	2.63596	0.969247
hsa-miR-23a	2.87517	1.05611
hsa-miR-3144-3p	2.87553	1.05624
hsa-miR-106a	2.81354	1.03444
hsa-miR-1273c	1.64171	0.495736
hsa-miR-425	0.973262	-0.0271022
hsa-miR-105	0.419623	-0.868399
hsa-miR-1225-3p	0.84184	-0.172166
hsa-miR-643	2.06877	0.726952
hsa-miR-575	1.11408	0.10803
hsa-miR-301a	0.428084	-0.848437
hsa-miR-490-3p	1.773	0.572671
hsa-miR-302b*	1.89163	0.637437
hsa-miR-3143	1.3054	0.266509
hsa-miR-20a*	0.508231	-0.67682
hsa-miR-3121	2.54201	0.932954
hsa-miR-99a*	1.08541	0.0819592
hsa-miR-638	1.08256	0.0793257
hsa-miR-629*	0.94214	-0.0596017
hsa-miR-101	1.62856	0.487694
hsa-miR-26b*	1.17812	0.163922
hsa-miR-3138	1.37638	0.319459
hsa-miR-518b	1.71769	0.540982
hsa-miR-154	0.625226	-0.469642
hsa-miR-518f*	0.725098	-0.321448
hsa-miR-4287	0.858275	-0.15283
hsa-miR-3163	0.742611	-0.297583
hsa-miR-144	0.572109	-0.558426
hsa-miR-1272	2.20529	0.790857
hsa-miR-214	0.663452	-0.410299
hsa-miR-155*	1.61384	0.478618
hsa-miR-105*	2.55682	0.938763
hsa-miR-181a-2*	1.81411	0.595596
hsa-miR-600	0.86766	-0.141956
hsa-miR-759	0.725098	-0.321448
hsa-miR-210	0.982241	-0.0179184
hsa-miR-585	0.858275	-0.15283
hsa-miR-3129	1.1526	0.142019
hsa-miR-556-5p	2.34302	0.851442
hsa-miR-639	0.459419	-0.777792
hsa-miR-519a*	1.73551	0.551303
hsa-miR-4293	1.01462	0.0145137
hsa-miR-490-5p	1.01254	0.012464
hsa-miR-608	2.41634	0.882256
hsa-miR-452	1.52673	0.42313
hsa-miR-124	2.05482	0.72019
hsa-miR-422a	1.55475	0.441315
hsa-miR-621	0.338611	-1.0829
hsa-miR-615-5p	4.23533	1.44346
hsa-miR-326	0.365125	-1.00752
hsa-miR-193b	2.2591	0.814966
hsa-miR-1294	0.533524	-0.628251
hsa-miR-26a-2*	0.467134	-0.761139
hsa-miR-30c-1*	1.773	0.572671
hsa-miR-181b	1.59011	0.463804
hsa-miR-2115	0.422842	-0.860756
hsa-miR-27a*	2.94665	1.08067
hsa-miR-1224-5p	2.31239	0.838284
hsa-miR-365	1.38125	0.322991
hsa-miR-508-3p	5.45863	1.6972
hsa-miR-4256	0.940067	-0.0618046
hsa-miR-466	1.35318	0.30246
hsa-miR-122*	0.491974	-0.70933
hsa-miR-626	0.854518	-0.157218
hsa-miR-1179	3.14339	1.1453
hsa-miR-519e*	3.28415	1.18911
hsa-miR-2113	1.0032	0.00319792
hsa-miR-609	0.192654	-1.64686
hsa-miR-96*	1.13189	0.123886
hsa-miR-1181	0.506656	-0.679922
hsa-miR-1287	0.858275	-0.15283
hsa-miR-665	1.4954	0.402394
hsa-miR-19a	1.64636	0.49857
hsa-miR-885-3p	0.768997	-0.262668
hsa-miR-1	0.742611	-0.297583
hsa-miR-1279	0.857087	-0.154215
hsa-miR-138-2*	0.656407	-0.420974
hsa-miR-518a-5p	0.426147	-0.852971
hsa-miR-590-3p	0.340218	-1.07817
hsa-miR-670	0.858275	-0.15283
hsa-miR-4269	1.11443	0.108344
hsa-miR-1229	1.24054	0.215547
hsa-miR-568	0.761597	-0.272338
hsa-miR-186	0.728784	-0.316377
hsa-miR-3128	1.01409	0.0139957
hsa-miR-2355	1.22333	0.201578
hsa-miR-518d-3p	1.13189	0.123886
hsa-miR-1273d	0.79479	-0.229678
hsa-miR-1183	0.751362	-0.285868
hsa-miR-1912	0.435283	-0.83176
hsa-miR-184	1.68483	0.521662
hsa-miR-1178	0.86766	-0.141956
hsa-miR-3116	0.527385	-0.639824
hsa-miR-580	0.854518	-0.157218
hsa-miR-129*	1.86724	0.624461
hsa-miR-181c*	0.906141	-0.0985602
hsa-let-7d	1.57858	0.456527
hsa-miR-4271	0.548584	-0.600416
hsa-miR-937	0.696849	-0.361187
hsa-miR-636	1.01447	0.0143689
hsa-miR-589*	1.00761	0.00758458
hsa-miR-640	1.41427	0.346612
hsa-miR-662	1.67099	0.513418
hsa-miR-593	2.9456	1.08031
hsa-miR-581	1.01376	0.0136703
hsa-miR-370	1.16598	0.153562
hsa-miR-548k	2.63596	0.969247
hsa-miR-29b-2*	1.61384	0.478618
hsa-miR-1296	0.935125	-0.0670754
hsa-miR-412	0.52031	-0.65333
hsa-miR-431*	0.900017	-0.105341
hsa-miR-1259	0.336144	-1.09022
hsa-miR-3159	1.61384	0.478618
hsa-miR-3124	0.957793	-0.0431232
hsa-miR-23b*	0.730845	-0.313554
hsa-miR-519d	3.57522	1.27403
hsa-miR-542-5p	1.7688	0.5703
hsa-miR-186*	0.581637	-0.541908
hsa-miR-216a	1.53877	0.430984
hsa-miR-548o	2.31886	0.841074
hsa-miR-4266	0.854518	-0.157218
hsa-miR-488	3.79192	1.33287
hsa-miR-940	0.896079	-0.109727
hsa-miR-548s	1.34081	0.293272
hsa-miR-3162	5.88294	1.77206
hsa-miR-569	1.00626	0.00623886
hsa-miR-338-3p	0.917283	-0.086339
hsa-miR-1273	0.82798	-0.188766
hsa-miR-4288	2.57223	0.944774
hsa-miR-1915	0.651313	-0.428765
hsa-miR-711	0.265887	-1.32468
hsa-miR-200c	2.41634	0.882256
hsa-miR-1973	0.601007	-0.509149
hsa-miR-205	1.77178	0.571984
hsa-miR-571	2.66992	0.982047
hsa-miR-34b*	1.81411	0.595596
hsa-miR-4305	0.391707	-0.937242
hsa-miR-455-5p	3.83308	1.34367
hsa-miR-599	1.28876	0.253679
hsa-miR-127-3p	0.482198	-0.7294
hsa-miR-217	0.614403	-0.487105
hsa-miR-1228	0.673398	-0.395419
hsa-miR-760	0.711162	-0.340855
hsa-miR-1264	0.88025	-0.12755
hsa-miR-421	1.34623	0.297311
hsa-miR-873	2.63596	0.969247
hsa-miR-939	0.86766	-0.141956
hsa-miR-4274	1.30951	0.269656
hsa-miR-660	0.865562	-0.144377
hsa-miR-582-5p	1.0032	0.00319792
hsa-miR-491-5p	1.94425	0.664878
hsa-miR-659	0.623622	-0.472211
hsa-miR-362-3p	2.41634	0.882256
hsa-miR-922	0.447334	-0.80445
hsa-miR-3182	1.52603	0.422672
hsa-miR-744*	0.606895	-0.4994
hsa-miR-500b	1.8242	0.601144
hsa-miR-190	0.291577	-1.23245
hsa-miR-596	0.711721	-0.34007
hsa-miR-4330	1.36703	0.312639
hsa-miR-4311	1.37638	0.319459
hsa-miR-654-3p	0.858665	-0.152376
hsa-miR-641	0.88025	-0.12755
hsa-miR-634	0.2036	-1.5916
hsa-miR-376b	0.507835	-0.677599
hsa-miR-487b	1.49759	0.403857
hsa-miR-342-3p	0.884972	-0.1222
hsa-miR-337-5p	1.81411	0.595596
hsa-miR-1299	0.280737	-1.27034
hsa-miR-148b*	1.60029	0.470188
hsa-miR-339-5p	1.52908	0.424668
hsa-miR-1282	8.26694	2.11227
hsa-miR-122	2.42188	0.884545
hsa-miR-1914*	0.825516	-0.191747
hsa-miR-3151	1.57993	0.457383
hsa-miR-99a	3.40176	1.22429
hsa-miR-518e	1.36697	0.312595
hsa-miR-944	1.85701	0.61897
hsa-miR-103	1.14608	0.136351
hsa-miR-1827	0.873725	-0.13499
hsa-miR-218	0.671978	-0.397529
hsa-miR-1233	2.59285	0.952758
hsa-miR-630	0.735568	-0.307112
hsa-miR-3198	1.17812	0.163922
hsa-miR-372	2.57743	0.946794
hsa-miR-520c-3p	0.729499	-0.315398
hsa-miR-572	0.222693	-1.50196
hsa-miR-525-3p	0.761597	-0.272338
hsa-miR-152	1.10423	0.0991497
hsa-miR-27a	0.394313	-0.930611
hsa-miR-517b	4.6095	1.52812
hsa-miR-192*	0.711162	-0.340855
hsa-miR-380*	1.52673	0.42313
hsa-miR-216b	0.865562	-0.144377
hsa-miR-3157	1.14651	0.136727
hsa-miR-518c	2.12431	0.753448
hsa-miR-491-3p	0.735568	-0.307112
hsa-let-7f-1*	0.854518	-0.157218
hsa-miR-1263	2.01564	0.700936
hsa-miR-4322	0.386531	-0.950544
hsa-miR-200c*	1.13858	0.129782
hsa-miR-4267	0.404161	-0.905942
hsa-miR-4259	0.656407	-0.420974
hsa-miR-4299	1.88341	0.633084
hsa-miR-1539	0.843257	-0.170483
hsa-miR-1307	0.926904	-0.0759055
hsa-miR-199a-3p	0.156578	-1.8542
hsa-miR-4268	1.12555	0.11827
hsa-miR-494	2.06877	0.726952
hsa-miR-18b*	0.160988	-1.82643
hsa-miR-1292	1.49759	0.403857
hsa-miR-518f	1.00626	0.00623886
hsa-miR-1202	0.546247	-0.604685
hsa-miR-211	2.13939	0.760519
hsa-miR-548j	2.9456	1.08031
hsa-miR-573	1.17802	0.163832
hsa-miR-30d*	1.27549	0.243333
hsa-miR-3148	2.49016	0.912348
hsa-miR-4324	1.81704	0.597209
hsa-miR-24-1*	0.761597	-0.272338
hsa-miR-501-3p	0.533038	-0.629163
hsa-miR-106a*	1.01447	0.0143689
hsa-miR-1255a	0.422482	-0.861608
hsa-miR-935	1.87639	0.629347
hsa-miR-1270	1.3388	0.291774
hsa-miR-1297	2.94665	1.08067
hsa-miR-24-2*	0.888952	-0.117713
hsa-miR-411*	1.68483	0.521662
hsa-miR-3201	0.531448	-0.63215
hsa-miR-1909*	1.25046	0.223515
hsa-miR-139-3p	2.21558	0.795514
hsa-miR-19b-1*	1.72913	0.54762
hsa-miR-3120	0.955632	-0.045382
hsa-miR-92b*	0.633401	-0.456652
hsa-miR-96	0.951784	-0.0494174
hsa-miR-199b-5p	2.06877	0.726952
hsa-miR-4261	1.45943	0.378045
hsa-miR-509-3p	0.860326	-0.150444
hsa-miR-125b-2*	0.76317	-0.270275
hsa-miR-3134	1.52603	0.422672
hsa-miR-1908	1.07982	0.0767979
hsa-miR-1238	0.234461	-1.45046
hsa-miR-320d	2.39799	0.874631
hsa-miR-142-5p	1.17209	0.158786
hsa-miR-1203	0.495474	-0.70224
hsa-miR-143*	1.62856	0.487694
hsa-miR-340	3.82062	1.34041
hsa-miR-4329	1.3054	0.266509
hsa-miR-1204	0.268895	-1.31343
hsa-miR-4295	0.419623	-0.868399
hsa-miR-522	2.97297	1.08956
hsa-miR-30c-2*	1.07732	0.0744788
hsa-miR-590-5p	0.598217	-0.513801
hsa-miR-150*	2.93476	1.07663
hsa-miR-891a	0.340976	-1.07594
hsa-miR-151-3p	0.87792	-0.1302
hsa-miR-1227	0.808726	-0.212295
hsa-miR-1207-3p	1.16598	0.153562
hsa-miR-27b	2.38547	0.869394
hsa-let-7b	2.48068	0.908533
hsa-miR-3191	1.64171	0.495736
hsa-miR-495	1.38573	0.32623
hsa-miR-548x	2.16872	0.774135
hsa-miR-374b*	0.650937	-0.429343
hsa-miR-190b	1.88155	0.632098
hsa-miR-519c-5p	0.52031	-0.65333
hsa-miR-193b*	1.13189	0.123886
hsa-miR-649	1.0032	0.00319792
hsa-miR-219-1-3p	1.773	0.572671
hsa-let-7g*	0.594568	-0.51992
hsa-miR-374a*	2.74295	1.00903
hsa-miR-595	0.656218	-0.421262
hsa-miR-224	2.93476	1.07663
hsa-miR-504	1.01072	0.0106631
hsa-miR-30c	2.85698	1.04977
hsa-miR-143	2.06877	0.726952
hsa-miR-4277	1.55532	0.441679
hsa-miR-520a-3p	0.295042	-1.22064
hsa-miR-556-3p	0.998535	-0.00146619
hsa-miR-384	1.15829	0.146942
hsa-miR-1308	0.871968	-0.137003
hsa-miR-1182	1.17802	0.163832
hsa-miR-3155	1.19209	0.175707
hsa-miR-181c	2.42363	0.885268
hsa-miR-196b*	0.993363	-0.00665895
hsa-miR-155	1.17802	0.163832
hsa-miR-346	0.365125	-1.00752
hsa-miR-129-5p	3.08589	1.12684
hsa-miR-612	0.218847	-1.51938
hsa-miR-548d-3p	0.88025	-0.12755
hsa-miR-604	0.52031	-0.65333
hsa-miR-3139	0.825516	-0.191747
hsa-miR-513a-5p	0.606318	-0.50035
hsa-let-7e	6.0877	1.80627
hsa-miR-574-3p	0.0779166	-2.55212
hsa-miR-101*	0.893586	-0.112513
hsa-miR-1910	0.825516	-0.191747
hsa-miR-4260	3.21035	1.16638
hsa-miR-1538	0.76317	-0.270275
hsa-miR-1975	0.320354	-1.13833
hsa-miR-520c-5p	0.546247	-0.604685
hsa-miR-411	2.93476	1.07663
hsa-miR-767-5p	1.81704	0.597209
hsa-miR-2909	1.01327	0.013187
hsa-miR-766	0.847678	-0.165254
hsa-miR-377*	1.1757	0.161866
hsa-miR-409-3p	0.732843	-0.310823
hsa-miR-373	1.0016	0.00160093
hsa-miR-567	2.41634	0.882256
hsa-miR-548v	0.304362	-1.18954
hsa-miR-876-5p	1.81411	0.595596
hsa-miR-3179	1.17812	0.163922
hsa-miR-103-as	2.04631	0.716037
hsa-miR-144*	9.78131	2.28047
hsa-miR-409-5p	1.00881	0.00877372
hsa-miR-16	1.58388	0.459875
hsa-miR-4262	0.742611	-0.297583
hsa-miR-183	0.711162	-0.340855
hsa-miR-3122	0.695585	-0.363003
hsa-miR-4313	2.95518	1.08356
hsa-miR-151-5p	4.55456	1.51613
hsa-miR-3156	1.56268	0.446404
hsa-miR-877	1.17153	0.158314
hsa-miR-148b	1.24302	0.21754
hsa-miR-2115*	1.3388	0.291774
hsa-miR-4318	2.57223	0.944774
hsa-miR-515-3p	1.38091	0.322741
hsa-miR-4289	1.88341	0.633084
hsa-miR-764	3.27421	1.18608
hsa-miR-758	3.61828	1.286
hsa-miR-3119	1.17812	0.163922
hsa-miR-328	0.331526	-1.10405
hsa-miR-19b-2*	0.459419	-0.777792
hsa-miR-618	0.789519	-0.236332
hsa-let-7f-2*	2.2591	0.814966
hsa-miR-1265	2.1808	0.779693
hsa-miR-30e	1.00881	0.00877372
hsa-miR-432*	0.478182	-0.737763
hsa-miR-302f	0.857087	-0.154215
hsa-miR-192	0.76317	-0.270275
hsa-miR-146b-5p	4.10038	1.41108
hsa-miR-320b	2.38211	0.867988
hsa-miR-145	2.37942	0.866857
hsa-miR-149*	1.96575	0.675873
hsa-miR-921	1.28876	0.253679
hsa-miR-3137	1.25046	0.223515
hsa-miR-29c*	1.17588	0.162017
hsa-miR-1252	0.869186	-0.140198
hsa-miR-4307	2.08568	0.735096
hsa-miR-888*	0.625226	-0.469642
hsa-miR-1470	0.812936	-0.207103
hsa-miR-632	1.1757	0.161866
hsa-miR-194*	1.16598	0.153562
hsa-miR-627	1.7663	0.568887
hsa-miR-718	0.622699	-0.473691
hsa-miR-3180-5p	0.533447	-0.628395
hsa-miR-132	0.911904	-0.0922209
hsa-miR-33a*	0.625226	-0.469642
hsa-miR-648	1.773	0.572671
hsa-miR-188-5p	0.820521	-0.197816
hsa-miR-655	0.751473	-0.28572
hsa-miR-502-5p	2.21233	0.794045
hsa-miR-675	2.41634	0.882256
hsa-miR-1180	1.64171	0.495736
hsa-miR-193a-5p	2.66992	0.982047
hsa-miR-4306	0.351079	-1.04675
hsa-miR-363*	1.7688	0.5703
hsa-miR-486-5p	0.931178	-0.0713052
hsa-miR-525-5p	0.805441	-0.216365
hsa-miR-106b	0.908877	-0.0955456
hsa-miR-99b	2.36817	0.862116
hsa-miR-512-3p	0.561415	-0.577294
hsa-miR-367*	1.61384	0.478618
hsa-miR-661	1.38091	0.322741
hsa-miR-570	2.31239	0.838284
hsa-miR-15b	1.60038	0.47024
hsa-miR-1283	2.74295	1.00903
hsa-miR-181a	1.77178	0.571984
hsa-miR-1226*	3.72345	1.31465
hsa-miR-193a-3p	2.96499	1.08687
hsa-miR-4304	1.47985	0.391943
hsa-miR-548d-5p	2.97297	1.08956
hsa-miR-424	0.824767	-0.192655
hsa-miR-486-3p	0.570095	-0.561953
hsa-miR-765	1.01295	0.0128619
hsa-miR-592	1.72913	0.54762
hsa-miR-548m	2.57743	0.946794
hsa-miR-139-5p	1.40564	0.340496
hsa-miR-296-5p	1.29379	0.257574
hsa-let-7g	3.51602	1.25733
hsa-miR-182*	0.404161	-0.905942
hsa-miR-206	0.763827	-0.269414
hsa-miR-208a	1.28876	0.253679
hsa-miR-150	0.399918	-0.916496
hsa-miR-146a	1.41588	0.347753
hsa-miR-380	2.1808	0.779693
hsa-miR-492	0.700873	-0.355429
hsa-miR-629	5.45863	1.6972
hsa-miR-3199	0.377975	-0.972927
hsa-miR-24	0.912935	-0.0910903
hsa-miR-550	0.656407	-0.420974
hsa-miR-3180-3p	0.784954	-0.242131
hsa-miR-516a-5p	0.686207	-0.376576
hsa-miR-586	1.32229	0.279367
hsa-miR-383	0.735568	-0.307112
hsa-miR-769-5p	0.606318	-0.50035
hsa-miR-9*	1.81621	0.596752
hsa-miR-330-3p	0.363231	-1.01272
hsa-miR-325	0.751473	-0.28572
hsa-miR-485-5p	0.88025	-0.12755
hsa-miR-566	1.10423	0.0991497
hsa-miR-891b	1.27278	0.241205
hsa-miR-557	1.61384	0.478618
hsa-miR-563	2.21233	0.794045
hsa-miR-378*	5.26799	1.66165
hsa-miR-4298	0.580693	-0.543534
hsa-miR-521	0.204749	-1.58597
hsa-miR-202*	1.27278	0.241205
hsa-miR-1200	0.805441	-0.216365
hsa-miR-610	1.01145	0.0113833
hsa-miR-128	2.03347	0.709743
hsa-miR-2277	1.11408	0.10803
hsa-miR-18b	0.646294	-0.4365
hsa-miR-1303	2.00804	0.697161
hsa-miR-135b*	1.00881	0.00877372
hsa-miR-1909	0.706244	-0.347794
hsa-miR-671-5p	5.25655	1.65948
hsa-miR-3065-3p	0.825516	-0.191747
hsa-miR-222	1.2099	0.190536
hsa-miR-4300	1.38091	0.322741
hsa-miR-367	1.773	0.572671
hsa-miR-4272	0.86766	-0.141956
hsa-miR-194	0.911904	-0.0922209
hsa-miR-614	1.01354	0.0134527
hsa-miR-541	2.41634	0.882256
hsa-miR-602	0.548202	-0.601112
hsa-miR-637	1.58975	0.463578
hsa-miR-10b	2.17461	0.776848
hsa-miR-376a	1.01145	0.0113833
hsa-miR-132*	3.83263	1.34355
hsa-miR-25*	6.1611	1.81826
hsa-miR-30b	1.19818	0.180807
hsa-miR-3132	2.41634	0.882256
hsa-miR-744	1.09987	0.0951879
hsa-miR-541*	1.38091	0.322741
hsa-miR-1245	0.633401	-0.456652
hsa-miR-374a	0.305758	-1.18496
hsa-miR-622	2.2591	0.814966
hsa-miR-382	0.338198	-1.08412
hsa-miR-297	1.15953	0.148011
hsa-miR-410	2.54177	0.932861
hsa-miR-593*	0.713373	-0.337751
hsa-miR-21*	0.751182	-0.286107
hsa-miR-32	2.52537	0.926388
hsa-miR-1255b	2.21233	0.794045
hsa-miR-298	0.305024	-1.18737
hsa-miR-32*	0.854518	-0.157218
hsa-miR-30b*	0.533231	-0.628801
hsa-miR-450b-3p	0.623622	-0.472211
hsa-miR-513b	0.56063	-0.578694
hsa-miR-376a*	0.745842	-0.293242
hsa-miR-548c-5p	0.738456	-0.303193
hsa-miR-762	2.10993	0.746653
hsa-miR-1915*	1.27278	0.241205
hsa-miR-449a	1.60219	0.471374
hsa-miR-199b-3p	2.34302	0.851442
hsa-miR-135a*	1.15735	0.146129
hsa-miR-628-5p	0.738456	-0.303193
hsa-miR-663	1.24055	0.215555
hsa-miR-4328	3.41363	1.22777
hsa-miR-379*	0.507835	-0.677599
hsa-miR-3186-5p	0.329686	-1.10961
hsa-miR-1266	1.24366	0.218062
hsa-miR-619	0.548584	-0.600416
hsa-let-7a-2*	0.893586	-0.112513
hsa-miR-125b-1*	1.81411	0.595596
hsa-miR-920	0.407185	-0.898487
hsa-miR-3192	4.9601	1.60143
hsa-miR-1208	1.8242	0.601144
hsa-miR-3165	0.311862	-1.16519
hsa-miR-302e	0.857087	-0.154215
hsa-miR-548a-3p	1.7688	0.5703
hsa-miR-25	4.20051	1.43521
hsa-miR-1322	1.14554	0.135873
hsa-miR-137	5.29334	1.66645
hsa-miR-3142	2.16872	0.774135
hsa-miR-582-3p	0.404161	-0.905942
hsa-miR-3193	0.862395	-0.148042
hsa-miR-433	1.10423	0.0991497
hsa-miR-499-5p	0.467004	-0.761418
hsa-miR-196a	1.43092	0.358315
hsa-miR-3127	1.61502	0.479348
hsa-miR-934	1.28876	0.253679
hsa-miR-1248	1.1526	0.142019
hsa-miR-548i	0.205632	-1.58167
hsa-miR-130b*	2.67751	0.984886
hsa-miR-92a-1*	4.62491	1.53146
hsa-miR-1253	0.935125	-0.0670754
hsa-miR-487a	0.9588	-0.0420732
hsa-miR-652	0.784954	-0.242131
hsa-miR-4325	4.40888	1.48362
hsa-miR-29a	0.842793	-0.171033
hsa-miR-195	0.445407	-0.808766
hsa-miR-938	0.893586	-0.112513
hsa-miR-3141	0.575594	-0.552353
hsa-miR-505	0.738456	-0.303193
hsa-miR-519c-3p	1.87899	0.630736
hsa-miR-1207-5p	1.9746	0.680367
hsa-miR-591	0.363846	-1.01102
hsa-miR-335*	0.538687	-0.61862
hsa-miR-4291	2.84534	1.04568
hsa-miR-134	0.728784	-0.316377
hsa-miR-2114	0.729499	-0.315398
hsa-miR-4270	0.832872	-0.182876
hsa-miR-200b	1.01254	0.012464
hsa-miR-449c*	1.00881	0.00877372
hsa-miR-4320	0.522494	-0.649142
hsa-miR-4282	1.00626	0.00623886
hsa-miR-34c-3p	0.447762	-0.803494
hsa-miR-99b*	1.1757	0.161866
hsa-miR-4308	1.44066	0.365101
hsa-miR-664	0.888608	-0.118099
hsa-miR-518a-3p	0.88025	-0.12755
hsa-miR-200a*	0.623622	-0.472211
hsa-miR-548u	0.94214	-0.0596017
hsa-miR-125a-3p	0.633401	-0.456652
hsa-miR-924	0.729499	-0.315398
hsa-miR-644	0.633401	-0.456652
hsa-miR-188-3p	0.487484	-0.718497
hsa-miR-1290	1.61502	0.479348
hsa-miR-181a*	0.165112	-1.80113
hsa-let-7c*	0.858275	-0.15283
hsa-miR-454	0.843257	-0.170483
hsa-miR-3135	1.04356	0.0426337
hsa-miR-519e	1.15735	0.146129
hsa-miR-331-5p	1.00881	0.00877372
hsa-miR-4252	0.354911	-1.03589
hsa-miR-200b*	0.507835	-0.677599
hsa-miR-892b	1.01254	0.012464
hsa-miR-301b	0.654172	-0.424386
hsa-miR-363	3.23777	1.17488
hsa-miR-936	1.01327	0.013187
hsa-miR-145*	0.546123	-0.60491
hsa-miR-126*	1.0016	0.00160093
hsa-miR-539	0.390364	-0.940675
hsa-miR-517c	0.531448	-0.63215
hsa-miR-520f	0.467004	-0.761418
hsa-miR-329	0.306746	-1.18174
hsa-miR-371-5p	3.40814	1.22617
hsa-miR-3118	1.36703	0.312639
hsa-miR-499-3p	2.05482	0.72019
hsa-miR-378b	1.16598	0.153562
hsa-miR-616*	1.00881	0.00877372
hsa-miR-1258	0.732843	-0.310823
hsa-miR-3123	0.998535	-0.00146619
hsa-miR-501-5p	3.61828	1.286
hsa-miR-324-3p	0.742339	-0.297949
hsa-miR-365*	0.633401	-0.456652
hsa-miR-141	1.71769	0.540982
hsa-miR-576-5p	0.857087	-0.154215
hsa-miR-3168	1.00881	0.00877372
hsa-miR-1911*	1.3054	0.266509
hsa-miR-10b*	4.35011	1.4702
hsa-miR-34c-5p	1.49759	0.403857
hsa-miR-3188	1.57993	0.457383
hsa-miR-4251	0.467134	-0.761139
hsa-miR-1298	1.93893	0.662137
hsa-let-7c	2.82957	1.04012
hsa-miR-3175	1.32722	0.283086
hsa-let-7e*	2.57743	0.946794
hsa-miR-19a*	1.61384	0.478618
hsa-miR-125b	3.3502	1.20902
hsa-miR-34a	1.36473	0.310958
hsa-miR-218-2*	1.24366	0.218062
hsa-miR-323b-3p	1.27402	0.242175
hsa-miR-203	1.17802	0.163832
hsa-miR-378	2.1808	0.779693
hsa-miR-562	0.59045	-0.52687
hsa-miR-484	1.53935	0.431358
hsa-miR-1302	0.751473	-0.28572
hsa-miR-423-3p	2.89856	1.06421
hsa-miR-1243	0.86766	-0.141956
hsa-miR-3140	1.58178	0.458554
hsa-miR-92b	2.51791	0.92343
hsa-miR-373*	1.3388	0.291774
hsa-miR-527	0.704788	-0.349858
hsa-miR-548f	0.527385	-0.639824
hsa-miR-1234	0.811176	-0.20927
hsa-miR-31*	1.17989	0.16542
hsa-miR-526a	0.965129	-0.0354932
hsa-miR-4255	1.37638	0.319459
hsa-miR-1304	2.1808	0.779693
hsa-miR-191*	1.44066	0.365101
hsa-miR-1277	0.370725	-0.992295
hsa-miR-611	0.218847	-1.51938
hsa-miR-1911	1.1757	0.161866
hsa-miR-19b	1.85085	0.615648
hsa-miR-141*	1.01205	0.0119771
hsa-miR-2117	0.815754	-0.203643
hsa-miR-3131	1.00881	0.00877372
hsa-miR-34a*	2.4012	0.875968
hsa-miR-616	0.580844	-0.543272
hsa-miR-199a-5p	0.260934	-1.34349
hsa-miR-100*	0.951784	-0.0494174
hsa-miR-943	0.454508	-0.78854
hsa-miR-302b	0.579573	-0.545464
hsa-miR-30a	1.32953	0.284823
hsa-miR-4321	0.622526	-0.47397
hsa-miR-1324	1.18838	0.172589
hsa-miR-1226	0.774287	-0.255813
hsa-miR-3169	1.1757	0.161866
hsa-miR-3074	0.482198	-0.7294
hsa-miR-335	0.794668	-0.229831
hsa-miR-3126-3p	1.98111	0.683659
hsa-miR-93	0.909543	-0.0948133
hsa-miR-148a*	2.16872	0.774135
hsa-miR-1251	1.55532	0.441679
hsa-miR-4327	1.32229	0.279367
hsa-miR-645	0.478182	-0.737763
hsa-miR-663b	1.55532	0.441679
hsa-miR-1205	1.01145	0.0113833
hsa-miR-100	1.07051	0.0681339
hsa-miR-3154	0.794668	-0.229831
hsa-miR-4278	1.00985	0.00979802
hsa-miR-890	1.08826	0.0845827
hsa-miR-130a*	0.86766	-0.141956
hsa-miR-3196	0.33967	-1.07978
hsa-miR-520a-5p	0.646294	-0.4365
hsa-miR-623	0.564249	-0.572259
hsa-miR-381	1.44066	0.365101
hsa-miR-720	0.977133	-0.0231323
hsa-miR-505*	0.682439	-0.382081
hsa-miR-136	0.478182	-0.737763
hsa-miR-548c-3p	2.21558	0.795514
hsa-miR-361-3p	0.580746	-0.543442
hsa-miR-620	1.17141	0.158209
hsa-miR-29a*	0.467004	-0.761418
hsa-miR-548t	0.794668	-0.229831
hsa-miR-196b	0.501159	-0.690833
hsa-miR-15a	2.40342	0.876895
hsa-miR-302a	0.558728	-0.582092
hsa-miR-17	2.96999	1.08856
hsa-miR-323-5p	3.44961	1.23826
hsa-miR-517*	1.07728	0.0744426
hsa-let-7f	2.14196	0.761723
hsa-miR-4275	0.533231	-0.628801
hsa-miR-147	0.623622	-0.472211
hsa-miR-769-3p	0.633401	-0.456652
hsa-miR-522*	1.54678	0.436178
hsa-miR-545	1.79723	0.586248
hsa-miR-514b-3p	1.00985	0.00979802
hsa-miR-133a	1.92926	0.657138
hsa-miR-16-1*	0.925074	-0.0778819
hsa-miR-1254	1.442	0.366034
hsa-miR-3167	2.2595	0.815142
hsa-miR-124*	0.422809	-0.860834
hsa-miR-331-3p	1.59997	0.469986
hsa-miR-1295	0.732753	-0.310946
hsa-miR-3177	0.598218	-0.513799
hsa-miR-17*	1.66088	0.50735
hsa-miR-20a	1.7606	0.565655
hsa-miR-1537	1.11408	0.10803
hsa-miR-633	2.63596	0.969247
hsa-miR-493*	0.491974	-0.70933
hsa-let-7b*	0.501544	-0.690064
hsa-miR-635	1.63381	0.490913
hsa-miR-21	0.785403	-0.241558
hsa-miR-98	3.02804	1.10792
hsa-miR-520d-5p	1.15953	0.148011
hsa-miR-1321	0.640189	-0.445991
hsa-miR-656	1.17802	0.163832
hsa-miR-1286	0.803968	-0.218195
hsa-miR-489	2.51791	0.92343
hsa-miR-651	0.640223	-0.445938
hsa-miR-496	1.1579	0.14661
hsa-miR-507	1.00477	0.00476228
hsa-miR-323b-5p	8.03599	2.08393
hsa-miR-631	1.53803	0.430505
hsa-miR-886-3p	1.37638	0.319459
hsa-miR-23b	2.44187	0.892764
hsa-miR-942	0.751473	-0.28572
hsa-miR-548e	0.622526	-0.47397
hsa-miR-187	2.38714	0.870097
hsa-miR-3126-5p	1.41527	0.347319
hsa-miR-1278	0.761597	-0.272338
hsa-miR-1293	1.01072	0.0106631
hsa-miR-1305	0.655035	-0.423067
hsa-miR-1261	0.539358	-0.617376
hsa-miR-3187	2.21558	0.795514
hsa-miR-302c	0.728784	-0.316377
hsa-miR-431	0.680554	-0.384848
hsa-miR-22	1.2583	0.229765
hsa-miR-1468	5.77868	1.75418
hsa-miR-31	0.994543	-0.00547161
hsa-miR-1914	0.594568	-0.51992
hsa-miR-558	1.01354	0.0134527
hsa-miR-658	1.00761	0.00758458
hsa-miR-3200	0.86766	-0.141956
hsa-miR-18a	3.18662	1.15896
hsa-miR-770-5p	3.49621	1.25168
hsa-miR-708	0.633401	-0.456652
hsa-miR-1979	1.39612	0.333695
hsa-miR-508-5p	0.721808	-0.325997
hsa-miR-1284	1.11408	0.10803
hsa-miR-615-3p	0.488944	-0.715507
hsa-miR-1247	1.41527	0.347319
hsa-miR-877*	0.878132	-0.129959
hsa-miR-3133	1.61384	0.478618
hsa-miR-2116	1.87639	0.629347
hsa-miR-4276	2.74295	1.00903
hsa-let-7a*	0.858275	-0.15283
hsa-miR-1280	0.976042	-0.0242497
hsa-miR-320c	1.52755	0.423663
hsa-miR-452*	1.51064	0.412535
hsa-miR-33b*	0.353218	-1.04067
hsa-miR-1193	1.773	0.572671
hsa-miR-4297	3.49621	1.25168
hsa-miR-3174	0.558728	-0.582092
hsa-miR-449c	1.52673	0.42313
hsa-miR-4253	1.16598	0.153562
hsa-miR-802	0.407542	-0.897612
hsa-miR-497*	0.863996	-0.146187
hsa-miR-875-5p	1.38091	0.322741
hsa-miR-587	4.40888	1.48362
hsa-miR-153	0.169414	-1.77541
hsa-miR-148a	1.05173	0.0504388
hsa-miR-4254	0.281585	-1.26732
hsa-miR-3153	0.336144	-1.09022
hsa-miR-345	1.09584	0.0915182
hsa-miR-559	2.98736	1.09439
hsa-miR-187*	0.867937	-0.141636
hsa-miR-1268	2.16037	0.770278
hsa-miR-3184	0.628859	-0.463849
hsa-miR-548b-5p	1.73484	0.550917
hsa-miR-95	0.467004	-0.761418
hsa-miR-221	1.24051	0.215521
hsa-miR-548n	0.268895	-1.31343
hsa-miR-204	1.38091	0.322741
hsa-miR-425*	1.00985	0.00979802
hsa-miR-1206	0.858275	-0.15283
hsa-miR-889	1.81411	0.595596
hsa-miR-338-5p	0.451619	-0.794917
hsa-miR-526b*	0.92573	-0.0771724
hsa-miR-513c	0.626357	-0.467835
hsa-miR-767-3p	3.44406	1.23665
hsa-miR-10a	1.81704	0.597209
hsa-miR-299-5p	1.00477	0.00476228
hsa-miR-302a*	1.00881	0.00877372
hsa-miR-1306	1.36697	0.312595
hsa-let-7i*	1.64218	0.496023
hsa-miR-520d-3p	1.773	0.572671
hsa-miR-876-3p	2.91176	1.06876
hsa-miR-3160	0.509592	-0.674144
hsa-miR-4301	0.711162	-0.340855
hsa-miR-220c	2.2591	0.814966
hsa-miR-548a-5p	4.01448	1.38991
hsa-miR-617	1.15735	0.146129
hsa-miR-875-3p	0.340218	-1.07817
hsa-miR-339-3p	0.913123	-0.0908846
hsa-miR-342-5p	1.37524	0.318625
hsa-miR-205*	0.336144	-1.09022
hsa-miR-1197	0.478182	-0.737763
hsa-miR-3173	0.78359	-0.243869
hsa-miR-340*	1.58178	0.458554
hsa-miR-10a*	1.01072	0.0106631
hsa-miR-888	0.304881	-1.18783
hsa-miR-337-3p	0.538687	-0.61862
hsa-miR-15a*	2.09278	0.738492
hsa-miR-577	0.763827	-0.269414
hsa-miR-7-1*	1.24456	0.218784
hsa-miR-3152	5.13649	1.63637
hsa-miR-448	1.60081	0.470509
hsa-miR-379	1.23067	0.207556
hsa-miR-1301	0.786408	-0.240279
hsa-miR-1274b	2.80786	1.03242
hsa-miR-3190-5p	1.16598	0.153562
hsa-miR-554	0.906787	-0.0978474
hsa-miR-219-5p	0.655035	-0.423067
hsa-miR-432	1.52603	0.422672
hsa-miR-874	1.14651	0.136727
hsa-miR-4264	1.1526	0.142019
hsa-miR-1913	0.699156	-0.357882
hsa-miR-185	1.29639	0.259585
hsa-miR-223	0.260934	-1.34349
hsa-miR-483-5p	1.01478	0.0146747
hsa-miR-3195	0.601007	-0.509149
hsa-miR-198	0.422842	-0.860756
hsa-miR-330-5p	2.1808	0.779693
hsa-miR-708*	1.34264	0.294636
hsa-miR-598	2.77098	1.0192
hsa-miR-4286	0.355369	-1.0346
hsa-miR-429	1.68483	0.521662
hsa-miR-3189	0.291132	-1.23398
hsa-miR-424*	0.834686	-0.180699
hsa-miR-3130-3p	0.352533	-1.04261
hsa-miR-498	2.06877	0.726952
hsa-miR-92a-2*	1.61502	0.479348
hsa-miR-361-5p	0.721526	-0.326387
hsa-miR-1471	0.76317	-0.270275
hsa-miR-1271	0.847575	-0.165376
hsa-miR-33b	0.534703	-0.626043
hsa-miR-601	1.89163	0.637437
hsa-miR-552	0.88025	-0.12755
hsa-miR-3125	1.31481	0.273694
hsa-miR-1185	1.17141	0.158209
hsa-miR-130a	0.388678	-0.945003
hsa-miR-4303	0.340976	-1.07594
hsa-miR-519b-3p	0.336333	-1.08965
hsa-miR-28-3p	0.162855	-1.8149
hsa-miR-142-3p	1.31481	0.273694
hsa-let-7d*	0.271556	-1.30359
hsa-miR-107	1.17447	0.160817
hsa-miR-23a*	0.336333	-1.08965
hsa-miR-320a	2.1455	0.763374
hsa-miR-449b*	0.582844	-0.539836
hsa-miR-195*	0.268895	-1.31343
hsa-miR-520b	1.3054	0.266509
hsa-miR-511	1.17588	0.162017
hsa-miR-518e*	1.55695	0.44273
hsa-miR-362-5p	0.94214	-0.0596017
hsa-miR-564	0.687912	-0.374094
hsa-miR-1260	0.770869	-0.260237
hsa-miR-1276	0.725098	-0.321448
hsa-miR-2114*	0.836082	-0.179029
hsa-miR-191	1.80242	0.589128
hsa-miR-4326	1.3054	0.266509
hsa-miR-544	3.46361	1.24231
hsa-miR-625*	0.438056	-0.825408
hsa-miR-548w	0.407185	-0.898487
hsa-miR-200a	3.44406	1.23665
hsa-miR-140-5p	2.54201	0.932954
hsa-miR-7-2*	0.579573	-0.545464
hsa-miR-3065-5p	2.08568	0.735096
hsa-miR-4281	0.663791	-0.409787
hsa-miR-127-5p	1.94532	0.665426
hsa-miR-138	12.5426	2.52913
hsa-miR-3161	0.422842	-0.860756
hsa-miR-512-5p	0.630756	-0.460837
hsa-miR-485-3p	0.931178	-0.0713052
hsa-miR-29c	1.37725	0.320087
hsa-miR-3186-3p	0.340976	-1.07594
hsa-miR-221*	1.94425	0.664878
hsa-miR-375	0.59419	-0.520556
hsa-miR-2116*	0.104384	-2.25968
hsa-miR-4315	0.730845	-0.313554
hsa-miR-597	0.68682	-0.375683
hsa-miR-146a*	0.843257	-0.170483
hsa-miR-1201	1.52673	0.42313
hsa-miR-218-1*	0.471678	-0.751459
hsa-miR-1262	1.15735	0.146129
hsa-let-7a	3.92366	1.36703
hsa-miR-20b	1.716	0.539996
hsa-miR-135b	1.00881	0.00877372
hsa-miR-543	0.625226	-0.469642
hsa-miR-523	2.63945	0.970569
hsa-miR-130b	0.713866	-0.33706
hsa-miR-4265	0.169511	-1.77484
hsa-miR-3181	0.606756	-0.499629
hsa-miR-302c*	1.61502	0.479348
hsa-miR-1976	0.439439	-0.822257
hsa-miR-545*	2.99673	1.09752
hsa-miR-3149	1.13985	0.130896
hsa-miR-214*	1.41427	0.346612
hsa-miR-885-5p	1.06872	0.0664635
hsa-miR-646	0.443831	-0.812312
hsa-miR-182	1.56789	0.449731
hsa-miR-886-5p	1.28876	0.253679
hsa-miR-3194	0.626657	-0.467356
hsa-miR-377	2.35969	0.858531
hsa-miR-4323	0.331848	-1.10308
hsa-miR-1231	0.507835	-0.677599
hsa-miR-519a	0.622526	-0.47397
hsa-miR-3197	1.19209	0.175707
hsa-miR-628-3p	0.202856	-1.59526
hsa-miR-506	1.32722	0.283086
hsa-miR-516b	0.221901	-1.50552
hsa-miR-302d*	1.00761	0.00758458
hsa-miR-1256	0.478182	-0.737763
hsa-miR-300	0.633401	-0.456652
hsa-miR-2053	1.60029	0.470188
hsa-miR-3185	1.01458	0.014474
hsa-miR-488*	1.01376	0.0136703
hsa-miR-502-3p	0.435889	-0.830368
hsa-miR-219-2-3p	1.61384	0.478618
hsa-miR-574-5p	0.119066	-2.12808
hsa-miR-483-3p	0.834442	-0.180991
hsa-miR-513a-3p	0.625226	-0.469642
hsa-miR-3171	2.48721	0.911163
hsa-miR-371-3p	1.32229	0.279367
hsa-miR-607	1.27606	0.243781
hsa-miR-548l	2.21233	0.794045
hsa-miR-7	0.682439	-0.382081
hsa-miR-503	1.10456	0.0994464
hsa-miR-9	1.00985	0.00979802
hsa-miR-133b	0.251669	-1.37964
hsa-miR-4314	0.579573	-0.545464
hsa-miR-4285	1.20771	0.188725
hsa-miR-15b*	1.61502	0.479348
hsa-miR-1291	0.89341	-0.11271
hsa-miR-3144-5p	0.251236	-1.38136
hsa-miR-3117	0.78359	-0.243869
hsa-miR-20b*	0.115573	-2.15785
hsa-miR-509-3-5p	0.90208	-0.103052
hsa-miR-532-5p	1.28876	0.253679
hsa-miR-589	1.00626	0.00623886
hsa-miR-613	3.61828	1.286
hsa-miR-26b	0.950825	-0.0504255
hsa-miR-516a-3p	1.16598	0.153562
hsa-miR-1250	0.772452	-0.258185
hsa-miR-544b	0.59045	-0.52687
hsa-miR-3136	0.735568	-0.307112
hsa-miR-2278	0.646294	-0.4365
hsa-miR-3190-3p	0.432101	-0.839095
hsa-miR-1246	0.751473	-0.28572
hsa-miR-296-3p	0.363846	-1.01102
hsa-miR-515-5p	0.426147	-0.852971
hsa-miR-1826	0.447334	-0.80445
hsa-miR-1184	0.721526	-0.326387
hsa-miR-520h	0.234544	-1.45011
hsa-miR-3145	0.467004	-0.761418
hsa-miR-126	0.346293	-1.06047
hsa-miR-26a	1.04198	0.0411191
hsa-miR-493	0.386531	-0.950544
hsa-miR-454*	1.72913	0.54762
hsa-miR-106b*	0.408352	-0.895625
hsa-miR-524-3p	0.696849	-0.361187
hsa-miR-4309	0.281907	-1.26618
hsa-miR-4294	0.614403	-0.487105
hsa-miR-3202	0.622526	-0.47397
hsa-miR-1469	0.110146	-2.20595
hsa-miR-208b	0.862395	-0.148042
hsa-miR-4310	0.668744	-0.402354
hsa-miR-1237	1.25733	0.228992
hsa-miR-183*	0.507835	-0.677599
hsa-miR-185*	1.00881	0.00877372
hsa-miR-550*	2.8061	1.0318
hsa-miR-675*	0.53837	-0.619209
hsa-miR-138-1*	0.588663	-0.529902
hsa-miR-3164	0.860326	-0.150444
hsa-miR-524-5p	0.893586	-0.112513
hsa-miR-605	0.346836	-1.0589
hsa-miR-519b-5p	3.36829	1.2144
hsa-let-7i	1.43764	0.363001
hsa-miR-548b-3p	0.854518	-0.157218
hsa-miR-576-3p	0.510939	-0.671505
hsa-miR-3172	0.728784	-0.316377
hsa-miR-1288	2.06877	0.726952
hsa-miR-4258	0.205512	-1.58225
hsa-miR-30a*	1.01072	0.0106631
hsa-miR-1274a	1.33098	0.285919
hsa-miR-2276	0.482198	-0.7294
hsa-miR-149	0.345913	-1.06157
hsa-miR-1825	0.65079	-0.429568
hsa-miR-3176	1.1526	0.142019
hsa-miR-1257	0.533231	-0.628801
hsa-miR-650	0.517773	-0.658218
hsa-miR-33a	0.911904	-0.0922209
hsa-miR-3150	0.370725	-0.992295
hsa-miR-29b-1*	4.04476	1.39742
hsa-miR-624*	2.5645	0.941763
hsa-miR-892a	2.08568	0.735096
hsa-miR-518c*	2.51212	0.921125
hsa-miR-517a	0.291132	-1.23398
hsa-miR-455-3p	0.396984	-0.923859
hsa-miR-93*	0.481605	-0.730631
hsa-miR-542-3p	0.543121	-0.610424
hsa-miR-140-3p	0.920874	-0.0824315
hsa-miR-668	0.491974	-0.70933
hsa-miR-514b-5p	0.948145	-0.0532476
hsa-miR-18a*	1.55475	0.441315
hsa-miR-1236	1.57496	0.454227
hsa-miR-220b	0.82869	-0.187909
hsa-miR-3115	0.738456	-0.303193
hsa-miR-3183	1.98732	0.686785
hsa-miR-761	0.488009	-0.717421
hsa-miR-4316	0.730845	-0.313554
hsa-miR-16-2*	0.291132	-1.23398
hsa-miR-4273	0.218798	-1.51961
hsa-miR-941	0.935125	-0.0670754
hsa-miR-578	0.88025	-0.12755
hsa-miR-423-5p	0.300832	-1.2012
hsa-miR-3130-5p	0.322513	-1.13161
hsa-miR-3147	0.205164	-1.58394
hsa-miR-3146	0.193813	-1.64086
hsa-miR-548p	0.111707	-2.19188
hsa-miR-324-5p	0.340048	-1.07867
hsa-miR-1275	0.517936	-0.657904
hsa-miR-29b	1.01463	0.0145221
hsa-miR-532-3p	0.380549	-0.966141
hsa-miR-212	0.153021	-1.87718
hsa-miR-887	0.465974	-0.763626
hsa-miR-1260b	0.151205	-1.88912
hsa-miR-526b	0.311408	-1.16665
hsa-miR-374b	0.293259	-1.2267
hsa-miR-3170	0.18955	-1.6631
hsa-miR-302d	0.315682	-1.15302
hsa-miR-147b	1.3388	0.291774
hsa-miR-2052	1.0032	0.00319792
hsa-miR-551a	0.161018	-1.82624
hsa-miR-320e	0.382961	-0.959821
hsa-miR-4279	0.812531	-0.207601
hsa-miR-1281	0.28211	-1.26546
hsa-miR-4283	1.12555	0.11827
hsa-miR-4280	0.265611	-1.32572
hsa-miR-500	0.291577	-1.23245
hsa-miR-449b	0.626357	-0.467835
hsa-miR-933	0.281585	-1.26732
hsa-miR-181d	0.854518	-0.157218
hsa-miR-1249	0.205056	-1.58447
hsa-miR-27b*	0.327148	-1.11734
hsa-miR-202	0.995912	-0.00409676
hsa-miR-653	0.459419	-0.777792
hsa-miR-561	0.533524	-0.628251
hsa-miR-4312	0.761597	-0.272338
hsa-miR-222*	0.203776	-1.59074
hsa-miR-1244	1.00761	0.00758458
hsa-miR-551b	0.79672	-0.227252
hsa-miR-671-3p	0.459419	-0.777792
hsa-miR-4257	0.315682	-1.15302
hsa-miR-1289	1.36703	0.312639
hsa-miR-657	1.01327	0.013187
hsa-miR-588	0.749167	-0.288794
hsa-miR-4296	0.214	-1.54178
hsa-miR-509-5p	0.5235	-0.647219
hsa-miR-378c	0.250836	-1.38296
hsa-miR-4290	0.408352	-0.895625
hsa-miR-224*	0.455468	-0.786431
hsa-miR-450a	0.86766	-0.141956
hsa-miR-323-3p	0.633401	-0.456652
hsa-miR-223*	1.92926	0.657138
hsa-miR-28-5p	0.922126	-0.0810739
hsa-miR-624	0.507835	-0.677599
hsa-miR-4263	2.52537	0.926388
hsa-miR-520e	1.15735	0.146129
hsa-miR-518d-5p	0.416842	-0.875048
hsa-miR-551b*	0.862395	-0.148042
hsa-miR-3158	0.329378	-1.11055
hsa-miR-197	0.316818	-1.14943
hsa-miR-30e*	0.543121	-0.610424
hsa-miR-154*	0.655035	-0.423067
hsa-miR-625	1.27606	0.243781
hsa-miR-451	1.01422	0.0141168
hsa-miR-3166	0.587743	-0.531465
hsa-miR-376c	3.1638	1.15177

## Sheet: SCC-25
miRNA	qmedian	logqmedian
hsa-miR-30d	3.85066	1.34824
hsa-miR-664*	0.206278	-1.57853
hsa-miR-2861	0.8379	-0.176857
hsa-miR-497	3.69293	1.30642
hsa-miR-606	6.14318	1.81534
hsa-miR-1972	1.17771	0.163575
hsa-miR-642	0.208854	-1.56612
hsa-miR-1323	0.531713	-0.631652
hsa-miR-1225-5p	0.531713	-0.631652
hsa-miR-4292	9.6818	2.27025
hsa-miR-1267	1.20119	0.183314
hsa-miR-1269	1.56957	0.4508
hsa-miR-125a-5p	1.64609	0.498404
hsa-miR-4284	3.99286	1.38451
hsa-miR-548g	3.54851	1.26653
hsa-miR-450b-5p	5.62196	1.72668
hsa-miR-103-2*	1.31409	0.273145
hsa-miR-579	3.22081	1.16963
hsa-miR-555	3.59672	1.28002
hsa-miR-129-3p	3.0221	1.10595
hsa-miR-654-5p	5.18231	1.64525
hsa-miR-583	1.36385	0.310308
hsa-miR-516b*	2.14363	0.7625
hsa-miR-136*	6.14318	1.81534
hsa-miR-4317	0.693445	-0.366083
hsa-miR-369-3p	1.34986	0.3
hsa-miR-548h	0.339276	-1.08094
hsa-miR-146b-3p	1.25732	0.228986
hsa-miR-26a-1*	0.0626539	-2.77013
hsa-miR-584	0.266108	-1.32385
hsa-miR-4302	2.6447	0.972559
hsa-miR-220a	1.0197	0.0195075
hsa-miR-2054	0.162302	-1.8183
hsa-miR-647	4.71166	1.55004
hsa-miR-369-5p	0.382615	-0.960726
hsa-miR-1285	2.92625	1.07372
hsa-miR-299-3p	0.105639	-2.24773
hsa-miR-92a	6.56223	1.88133
hsa-miR-549	4.13351	1.41913
hsa-miR-553	2.81569	1.03521
hsa-miR-4319	0.652295	-0.427258
hsa-miR-34b	0.707304	-0.346295
hsa-miR-523*	0.85832	-0.152779
hsa-miR-215	2.6447	0.972559
hsa-miR-520g	0.272936	-1.29852
hsa-miR-196a*	0.560605	-0.578739
hsa-miR-3178	11.1344	2.41004
hsa-miR-548q	1.1617	0.14988
hsa-miR-603	1.37988	0.321997
hsa-miR-135a	0.615769	-0.484884
hsa-miR-2110	0.181168	-1.70833
hsa-miR-510	8.71033	2.16451
hsa-miR-514	0.676643	-0.390611
hsa-miR-1228*	5.12346	1.63383
hsa-miR-500*	9.47224	2.24837
hsa-miR-1224-3p	10.6083	2.36164
hsa-miR-22*	0.599264	-0.512052
hsa-miR-23a	4.4707	1.49755
hsa-miR-3144-3p	1.41142	0.344595
hsa-miR-106a	5.07501	1.62433
hsa-miR-1273c	5.76826	1.75237
hsa-miR-425	1.53901	0.43114
hsa-miR-105	1.2729	0.2413
hsa-miR-1225-3p	3.55116	1.26727
hsa-miR-643	1.59458	0.46661
hsa-miR-575	6.9046	1.93219
hsa-miR-301a	0.744193	-0.295455
hsa-miR-490-3p	2.14363	0.7625
hsa-miR-302b*	1.84699	0.613557
hsa-miR-3143	0.354098	-1.03818
hsa-miR-20a*	2.05626	0.720891
hsa-miR-3121	2.07306	0.729025
hsa-miR-99a*	0.798034	-0.225604
hsa-miR-638	2.13245	0.757272
hsa-miR-629*	2.89305	1.06231
hsa-miR-101	0.916613	-0.0870703
hsa-miR-26b*	0.181168	-1.70833
hsa-miR-3138	0.560605	-0.578739
hsa-miR-518b	2.41504	0.881715
hsa-miR-154	1.81878	0.598167
hsa-miR-518f*	4.59255	1.52444
hsa-miR-4287	0.105639	-2.24773
hsa-miR-3163	3.06597	1.12036
hsa-miR-144	5.98654	1.78951
hsa-miR-1272	0.776452	-0.25302
hsa-miR-214	2.38019	0.867181
hsa-miR-155*	0.33363	-1.09772
hsa-miR-105*	0.33363	-1.09772
hsa-miR-181a-2*	0.806749	-0.214743
hsa-miR-600	3.65326	1.29562
hsa-miR-759	2.89632	1.06344
hsa-miR-210	1.40336	0.338869
hsa-miR-585	1.24719	0.220892
hsa-miR-3129	0.473157	-0.748327
hsa-miR-556-5p	1.31634	0.274852
hsa-miR-639	0.422175	-0.862336
hsa-miR-519a*	4.4917	1.50223
hsa-miR-4293	2.53282	0.929335
hsa-miR-490-5p	7.08794	1.95839
hsa-miR-608	8.68691	2.16182
hsa-miR-452	0.798034	-0.225604
hsa-miR-124	2.44285	0.893163
hsa-miR-422a	2.29633	0.83131
hsa-miR-621	3.01511	1.10364
hsa-miR-615-5p	4.1358	1.41968
hsa-miR-326	0.788732	-0.237329
hsa-miR-193b	4.87144	1.58339
hsa-miR-1294	0.535593	-0.624381
hsa-miR-26a-2*	0.18411	-1.69222
hsa-miR-30c-1*	2.19273	0.785148
hsa-miR-181b	3.48572	1.24868
hsa-miR-2115	1.80517	0.590653
hsa-miR-27a*	1.89125	0.637238
hsa-miR-1224-5p	1.1247	0.117518
hsa-miR-365	6.16046	1.81815
hsa-miR-508-3p	3.11593	1.13653
hsa-miR-4256	1.95452	0.670144
hsa-miR-466	1.46954	0.38495
hsa-miR-122*	0.280803	-1.2701
hsa-miR-626	2.02018	0.703187
hsa-miR-1179	1.06458	0.062585
hsa-miR-519e*	2.89305	1.06231
hsa-miR-2113	3.52756	1.26061
hsa-miR-609	0.37223	-0.988242
hsa-miR-96*	3.41743	1.22889
hsa-miR-1181	2.58066	0.948047
hsa-miR-1287	2.70396	0.994716
hsa-miR-665	0.537632	-0.62058
hsa-miR-19a	1.72276	0.543925
hsa-miR-885-3p	7.01903	1.94863
hsa-miR-1	0.384724	-0.955229
hsa-miR-1279	0.262389	-1.33793
hsa-miR-138-2*	1.56229	0.446151
hsa-miR-518a-5p	1.11608	0.109818
hsa-miR-590-3p	0.391906	-0.936734
hsa-miR-670	2.89901	1.06437
hsa-miR-4269	4.22033	1.43991
hsa-miR-1229	3.33874	1.20559
hsa-miR-568	2.71155	0.997519
hsa-miR-186	2.16907	0.774299
hsa-miR-3128	3.7322	1.317
hsa-miR-2355	9.04905	2.20266
hsa-miR-518d-3p	0.764508	-0.268523
hsa-miR-1273d	1.92521	0.655034
hsa-miR-1183	1.25529	0.227365
hsa-miR-1912	1.53241	0.426844
hsa-miR-184	0.236782	-1.44062
hsa-miR-1178	3.75749	1.32375
hsa-miR-3116	0.522231	-0.649645
hsa-miR-580	1.52429	0.421526
hsa-miR-129*	4.65582	1.53812
hsa-miR-181c*	1.81779	0.597624
hsa-let-7d	5.16905	1.64269
hsa-miR-4271	1.56229	0.446151
hsa-miR-937	0.476925	-0.740395
hsa-miR-636	0.688801	-0.372803
hsa-miR-589*	0.476925	-0.740395
hsa-miR-640	7.1575	1.96816
hsa-miR-662	3.61395	1.2848
hsa-miR-593	0.361995	-1.01613
hsa-miR-581	1.05287	0.0515168
hsa-miR-370	5.76826	1.75237
hsa-miR-548k	0.500067	-0.693014
hsa-miR-29b-2*	5.25891	1.65992
hsa-miR-1296	1.09999	0.0952966
hsa-miR-412	0.895229	-0.110676
hsa-miR-431*	0.114143	-2.1703
hsa-miR-1259	2.86118	1.05123
hsa-miR-3159	2.6583	0.977689
hsa-miR-3124	2.85088	1.04763
hsa-miR-23b*	1.04145	0.0406176
hsa-miR-519d	0.365104	-1.00757
hsa-miR-542-5p	1.43608	0.36192
hsa-miR-186*	1.27296	0.241346
hsa-miR-216a	1.59298	0.465606
hsa-miR-548o	0.768669	-0.263095
hsa-miR-4266	2.59077	0.951954
hsa-miR-488	6.61046	1.88865
hsa-miR-940	8.7828	2.17279
hsa-miR-548s	2.98733	1.09438
hsa-miR-3162	1.04145	0.0406176
hsa-miR-569	2.25832	0.814622
hsa-miR-338-3p	1.54233	0.433291
hsa-miR-1273	2.44598	0.894447
hsa-miR-4288	2.59077	0.951954
hsa-miR-1915	2.76758	1.01797
hsa-miR-711	3.26986	1.18475
hsa-miR-200c	3.30885	1.1966
hsa-miR-1973	1.3079	0.26842
hsa-miR-205	3.77272	1.3278
hsa-miR-571	1.63064	0.488973
hsa-miR-34b*	1.68539	0.521998
hsa-miR-4305	3.33264	1.20376
hsa-miR-455-5p	0.587893	-0.531211
hsa-miR-599	0.18475	-1.68875
hsa-miR-127-3p	1.02008	0.0198799
hsa-miR-217	1.8264	0.602348
hsa-miR-1228	4.54376	1.51375
hsa-miR-760	0.602721	-0.506302
hsa-miR-1264	0.817477	-0.201532
hsa-miR-421	2.93245	1.07584
hsa-miR-873	0.11285	-2.18169
hsa-miR-939	0.661355	-0.413465
hsa-miR-4274	6.7032	1.90259
hsa-miR-660	2.04884	0.717274
hsa-miR-582-5p	0.462329	-0.771479
hsa-miR-491-5p	0.916613	-0.0870703
hsa-miR-659	2.02813	0.707117
hsa-miR-362-3p	5.11088	1.63137
hsa-miR-922	1.64413	0.497211
hsa-miR-3182	2.71293	0.99803
hsa-miR-744*	1.80517	0.590653
hsa-miR-500b	0.553319	-0.59182
hsa-miR-190	3.88205	1.35636
hsa-miR-596	2.9037	1.06599
hsa-miR-4330	4.01283	1.3895
hsa-miR-4311	0.28603	-1.25166
hsa-miR-654-3p	0.548025	-0.601434
hsa-miR-641	0.531878	-0.63134
hsa-miR-634	3.78996	1.33235
hsa-miR-376b	0.788097	-0.238135
hsa-miR-487b	0.764508	-0.268523
hsa-miR-342-3p	3.80025	1.33507
hsa-miR-337-5p	1.4549	0.374937
hsa-miR-1299	0.339276	-1.08094
hsa-miR-148b*	0.302745	-1.19486
hsa-miR-339-5p	1.54058	0.43216
hsa-miR-1282	0.776681	-0.252726
hsa-miR-122	0.682079	-0.38261
hsa-miR-1914*	4.05034	1.3988
hsa-miR-3151	1.76514	0.568231
hsa-miR-99a	1.42758	0.355979
hsa-miR-518e	2.05626	0.720891
hsa-miR-944	0.588102	-0.530855
hsa-miR-103	4.00589	1.38777
hsa-miR-1827	0.18785	-1.67211
hsa-miR-218	0.652295	-0.427258
hsa-miR-1233	2.09496	0.739535
hsa-miR-630	0.239336	-1.42989
hsa-miR-3198	0.218839	-1.51942
hsa-miR-372	2.30228	0.8339
hsa-miR-520c-3p	0.247329	-1.39704
hsa-miR-572	1.27107	0.23986
hsa-miR-525-3p	1.25529	0.227365
hsa-miR-152	1.91161	0.647947
hsa-miR-27a	2.74079	1.00825
hsa-miR-517b	1.7127	0.538073
hsa-miR-192*	0.232579	-1.45852
hsa-miR-380*	3.56216	1.27037
hsa-miR-216b	1.41471	0.346924
hsa-miR-3157	5.38211	1.68308
hsa-miR-518c	2.03747	0.711711
hsa-miR-491-3p	1.19483	0.178007
hsa-let-7f-1*	0.783632	-0.243816
hsa-miR-1263	2.96416	1.08659
hsa-miR-4322	1.7894	0.581882
hsa-miR-200c*	2.34173	0.850891
hsa-miR-4267	1.36527	0.311354
hsa-miR-4259	0.533766	-0.627798
hsa-miR-4299	1.81779	0.597624
hsa-miR-1539	6.46359	1.86618
hsa-miR-1307	2.40586	0.877907
hsa-miR-199a-3p	0.424589	-0.856634
hsa-miR-4268	0.933017	-0.0693322
hsa-miR-494	1.94545	0.665491
hsa-miR-18b*	0.952161	-0.0490206
hsa-miR-1292	4.62598	1.53169
hsa-miR-518f	3.86502	1.35197
hsa-miR-1202	2.06495	0.725105
hsa-miR-211	1.08578	0.0822999
hsa-miR-548j	1.15904	0.147591
hsa-miR-573	0.181168	-1.70833
hsa-miR-30d*	0.12515	-2.07825
hsa-miR-3148	0.877328	-0.130875
hsa-miR-4324	0.808128	-0.213035
hsa-miR-24-1*	7.01903	1.94863
hsa-miR-501-3p	2.57966	0.947656
hsa-miR-106a*	0.326535	-1.11922
hsa-miR-1255a	1.29066	0.255156
hsa-miR-935	0.263452	-1.33388
hsa-miR-1270	0.525346	-0.643697
hsa-miR-1297	1.24826	0.221754
hsa-miR-24-2*	1.26426	0.234486
hsa-miR-411*	2.09907	0.741496
hsa-miR-3201	0.423497	-0.859208
hsa-miR-1909*	5.00431	1.6103
hsa-miR-139-3p	0.37223	-0.988242
hsa-miR-19b-1*	1.92988	0.65746
hsa-miR-3120	1.03491	0.0343142
hsa-miR-92b*	0.877012	-0.131234
hsa-miR-96	5.86144	1.7684
hsa-miR-199b-5p	0.773548	-0.256768
hsa-miR-4261	4.17366	1.42879
hsa-miR-509-3p	0.901835	-0.103324
hsa-miR-125b-2*	0.506045	-0.68113
hsa-miR-3134	1.42684	0.355465
hsa-miR-1908	4.30517	1.45982
hsa-miR-1238	1.76794	0.569812
hsa-miR-320d	1.11012	0.104469
hsa-miR-142-5p	0.707374	-0.346196
hsa-miR-1203	1.08573	0.0822543
hsa-miR-143*	1.99453	0.690407
hsa-miR-340	0.945842	-0.0556799
hsa-miR-4329	0.721388	-0.326579
hsa-miR-1204	0.0890451	-2.41861
hsa-miR-4295	0.899372	-0.106059
hsa-miR-522	1.1247	0.117518
hsa-miR-30c-2*	0.427877	-0.848919
hsa-miR-590-5p	0.225201	-1.49076
hsa-miR-150*	3.08928	1.12794
hsa-miR-891a	2.09057	0.737437
hsa-miR-151-3p	3.07153	1.12218
hsa-miR-1227	3.14188	1.14482
hsa-miR-1207-3p	0.873253	-0.13553
hsa-miR-27b	2.75311	1.01273
hsa-let-7b	4.23854	1.44422
hsa-miR-3191	2.82686	1.03917
hsa-miR-495	0.8379	-0.176857
hsa-miR-548x	0.602721	-0.506302
hsa-miR-374b*	4.97862	1.60515
hsa-miR-190b	0.530574	-0.633796
hsa-miR-519c-5p	0.945842	-0.0556799
hsa-miR-193b*	1.10527	0.100087
hsa-miR-649	0.423497	-0.859208
hsa-miR-219-1-3p	0.399297	-0.91805
hsa-let-7g*	0.897525	-0.108115
hsa-miR-374a*	1.35399	0.303053
hsa-miR-595	0.773216	-0.257197
hsa-miR-224	0.877012	-0.131234
hsa-miR-504	0.154614	-1.86682
hsa-miR-30c	5.09593	1.62844
hsa-miR-143	2.07315	0.729068
hsa-miR-4277	1.24402	0.218351
hsa-miR-520a-3p	0.885301	-0.121828
hsa-miR-556-3p	0.316715	-1.14975
hsa-miR-384	1.63665	0.492652
hsa-miR-1308	0.806749	-0.214743
hsa-miR-1182	1.59298	0.465606
hsa-miR-3155	1.28486	0.250649
hsa-miR-181c	1.30319	0.264818
hsa-miR-196b*	2.18305	0.780723
hsa-miR-155	1.57832	0.45636
hsa-miR-346	0.693445	-0.366083
hsa-miR-129-5p	1.52349	0.421004
hsa-miR-612	0.38537	-0.953551
hsa-miR-548d-3p	0.347795	-1.05614
hsa-miR-604	1.00068	0.000676578
hsa-miR-3139	0.776452	-0.25302
hsa-miR-513a-5p	0.538906	-0.618214
hsa-let-7e	4.75796	1.55982
hsa-miR-574-3p	5.78799	1.75578
hsa-miR-101*	1.33272	0.28722
hsa-miR-1910	0.899469	-0.10595
hsa-miR-4260	0.531713	-0.631652
hsa-miR-1538	1.79742	0.586353
hsa-miR-1975	2.67917	0.985509
hsa-miR-520c-5p	0.884227	-0.123042
hsa-miR-411	3.34602	1.20777
hsa-miR-767-5p	1.9571	0.671464
hsa-miR-2909	0.45538	-0.786623
hsa-miR-766	6.88202	1.92891
hsa-miR-377*	2.02813	0.707117
hsa-miR-409-3p	0.331999	-1.10262
hsa-miR-373	0.288948	-1.24151
hsa-miR-567	0.347795	-1.05614
hsa-miR-548v	0.247237	-1.39741
hsa-miR-876-5p	0.676329	-0.391076
hsa-miR-3179	5.62748	1.72766
hsa-miR-103-as	2.35304	0.855707
hsa-miR-144*	3.649	1.29445
hsa-miR-409-5p	1.63064	0.488973
hsa-miR-16	6.08027	1.80505
hsa-miR-4262	1.06362	0.0616776
hsa-miR-183	2.71896	1.00025
hsa-miR-3122	2.49563	0.914542
hsa-miR-4313	22.9473	3.1332
hsa-miR-151-5p	2.88857	1.06076
hsa-miR-3156	0.688801	-0.372803
hsa-miR-877	1.49948	0.405118
hsa-miR-148b	5.70541	1.74141
hsa-miR-2115*	1.80517	0.590653
hsa-miR-4318	3.08109	1.12528
hsa-miR-515-3p	0.225824	-1.488
hsa-miR-4289	2.75829	1.01461
hsa-miR-764	1.42073	0.351168
hsa-miR-758	0.365104	-1.00757
hsa-miR-3119	0.261257	-1.34225
hsa-miR-328	1.42132	0.351585
hsa-miR-19b-2*	0.348743	-1.05342
hsa-miR-618	1.35399	0.303053
hsa-let-7f-2*	0.227104	-1.48235
hsa-miR-1265	0.110324	-2.20433
hsa-miR-30e	0.645781	-0.437294
hsa-miR-432*	0.316715	-1.14975
hsa-miR-302f	1.61896	0.481785
hsa-miR-192	1.0495	0.0483111
hsa-miR-146b-5p	2.16907	0.774299
hsa-miR-320b	4.1107	1.41359
hsa-miR-145	0.196755	-1.6258
hsa-miR-149*	9.171	2.21605
hsa-miR-921	1.1247	0.117518
hsa-miR-3137	3.59263	1.27888
hsa-miR-29c*	0.148874	-1.90466
hsa-miR-1252	0.373688	-0.984335
hsa-miR-4307	2.74726	1.0106
hsa-miR-888*	0.474384	-0.745739
hsa-miR-1470	4.07613	1.40515
hsa-miR-632	0.742853	-0.297258
hsa-miR-194*	4.85499	1.58001
hsa-miR-627	1.26102	0.23192
hsa-miR-718	4.08295	1.40682
hsa-miR-3180-5p	1.00517	0.00515844
hsa-miR-132	2.09593	0.739996
hsa-miR-33a*	0.606089	-0.500728
hsa-miR-648	2.52146	0.924838
hsa-miR-188-5p	2.77453	1.02048
hsa-miR-655	0.811061	-0.209412
hsa-miR-502-5p	0.277533	-1.28181
hsa-miR-675	2.57086	0.94424
hsa-miR-1180	1.76514	0.568231
hsa-miR-193a-5p	1.64274	0.496364
hsa-miR-4306	0.865832	-0.144064
hsa-miR-363*	1.1555	0.144532
hsa-miR-486-5p	1.09403	0.0898654
hsa-miR-525-5p	2.33714	0.848928
hsa-miR-106b	5.03964	1.61733
hsa-miR-99b	4.45642	1.49435
hsa-miR-512-3p	0.881734	-0.125865
hsa-miR-367*	0.958781	-0.0420926
hsa-miR-661	1.24719	0.220892
hsa-miR-570	1.46256	0.380186
hsa-miR-15b	5.4375	1.69332
hsa-miR-1283	3.86502	1.35197
hsa-miR-181a	1.64021	0.494824
hsa-miR-1226*	3.28992	1.19086
hsa-miR-193a-3p	1.55718	0.442875
hsa-miR-4304	2.16037	0.770281
hsa-miR-548d-5p	0.899372	-0.106059
hsa-miR-424	1.48273	0.393888
hsa-miR-486-3p	1.88246	0.632581
hsa-miR-765	1.19483	0.178007
hsa-miR-592	1.35305	0.302362
hsa-miR-548m	0.780616	-0.247671
hsa-miR-139-5p	1.11494	0.1088
hsa-miR-296-5p	5.3802	1.68273
hsa-let-7g	2.96416	1.08659
hsa-miR-182*	4.79838	1.56828
hsa-miR-206	1.72982	0.548017
hsa-miR-208a	0.519749	-0.654409
hsa-miR-150	2.14915	0.765074
hsa-miR-146a	0.693445	-0.366083
hsa-miR-380	0.964335	-0.0363164
hsa-miR-492	0.230793	-1.46623
hsa-miR-629	0.384724	-0.955229
hsa-miR-3199	0.764508	-0.268523
hsa-miR-24	5.7046	1.74127
hsa-miR-550	2.35333	0.855831
hsa-miR-3180-3p	1.84787	0.614033
hsa-miR-516a-5p	1.53901	0.43114
hsa-miR-586	0.289705	-1.23889
hsa-miR-383	0.382583	-0.96081
hsa-miR-769-5p	0.0980986	-2.32178
hsa-miR-9*	1.8579	0.619449
hsa-miR-330-3p	1.49072	0.399259
hsa-miR-325	3.59263	1.27888
hsa-miR-485-5p	0.351556	-1.04538
hsa-miR-566	1.33272	0.28722
hsa-miR-891b	1.11222	0.106361
hsa-miR-557	0.798034	-0.225604
hsa-miR-563	0.225649	-1.48877
hsa-miR-378*	0.27403	-1.29452
hsa-miR-4298	23.406	3.15299
hsa-miR-521	0.545845	-0.60542
hsa-miR-202*	0.703626	-0.351508
hsa-miR-1200	0.577623	-0.548834
hsa-miR-610	0.382615	-0.960726
hsa-miR-128	0.865832	-0.144064
hsa-miR-2277	0.592438	-0.523508
hsa-miR-18b	0.7701	-0.261235
hsa-miR-1303	4.36864	1.47445
hsa-miR-135b*	5.57587	1.71845
hsa-miR-1909	6.06589	1.80268
hsa-miR-671-5p	3.48048	1.24717
hsa-miR-3065-3p	7.36037	1.99611
hsa-miR-222	1.4607	0.378915
hsa-miR-4300	1.34572	0.296927
hsa-miR-367	3.59263	1.27888
hsa-miR-4272	0.336925	-1.0879
hsa-miR-194	0.940302	-0.0615544
hsa-miR-614	0.591789	-0.524605
hsa-miR-541	0.848461	-0.164331
hsa-miR-602	0.671677	-0.397977
hsa-miR-637	1.02008	0.0198799
hsa-miR-10b	1.81789	0.597675
hsa-miR-376a	2.59077	0.951954
hsa-miR-132*	0.775754	-0.25392
hsa-miR-25*	0.384724	-0.955229
hsa-miR-30b	3.3974	1.22301
hsa-miR-3132	9.0449	2.2022
hsa-miR-744	4.80181	1.56899
hsa-miR-541*	1.16421	0.152042
hsa-miR-1245	1.41142	0.344595
hsa-miR-374a	0.776452	-0.25302
hsa-miR-622	3.81198	1.33815
hsa-miR-382	0.439267	-0.822647
hsa-miR-297	0.314538	-1.15665
hsa-miR-410	0.904734	-0.100114
hsa-miR-593*	2.06495	0.725105
hsa-miR-21*	0.206994	-1.57506
hsa-miR-32	1.40733	0.341693
hsa-miR-1255b	1.61896	0.481785
hsa-miR-298	0.838739	-0.175856
hsa-miR-32*	2.5454	0.934288
hsa-miR-30b*	0.765122	-0.26772
hsa-miR-450b-3p	0.506045	-0.68113
hsa-miR-513b	0.322965	-1.13021
hsa-miR-376a*	1.61815	0.481286
hsa-miR-548c-5p	0.113515	-2.17582
hsa-miR-762	3.55281	1.26774
hsa-miR-1915*	0.317025	-1.14877
hsa-miR-449a	0.838149	-0.17656
hsa-miR-199b-3p	1.13119	0.123269
hsa-miR-135a*	1.26193	0.232646
hsa-miR-628-5p	1.06362	0.0616776
hsa-miR-663	5.38211	1.68308
hsa-miR-4328	0.383744	-0.957779
hsa-miR-379*	1.81053	0.593619
hsa-miR-3186-5p	1.75029	0.559782
hsa-miR-1266	0.448999	-0.800735
hsa-miR-619	1.61815	0.481286
hsa-let-7a-2*	1.01968	0.0194852
hsa-miR-125b-1*	0.194707	-1.63626
hsa-miR-920	0.370934	-0.99173
hsa-miR-3192	0.721388	-0.326579
hsa-miR-1208	1.59298	0.465606
hsa-miR-3165	0.425543	-0.85439
hsa-miR-302e	0.407985	-0.896526
hsa-miR-548a-3p	2.50821	0.919568
hsa-miR-25	2.38849	0.870663
hsa-miR-1322	1.2729	0.2413
hsa-miR-137	1.2729	0.2413
hsa-miR-3142	0.235965	-1.44407
hsa-miR-582-3p	0.358847	-1.02486
hsa-miR-3193	1.62879	0.487836
hsa-miR-433	2.71896	1.00025
hsa-miR-499-5p	5.84438	1.76548
hsa-miR-196a	0.292585	-1.229
hsa-miR-3127	1.05367	0.0522817
hsa-miR-934	3.70898	1.31076
hsa-miR-1248	0.263908	-1.33216
hsa-miR-548i	0.215498	-1.5348
hsa-miR-130b*	0.964995	-0.0356318
hsa-miR-92a-1*	2.7072	0.995916
hsa-miR-1253	3.5228	1.25926
hsa-miR-487a	1.11222	0.106361
hsa-miR-652	1.92858	0.656786
hsa-miR-4325	0.91649	-0.0872038
hsa-miR-29a	1.13231	0.124259
hsa-miR-195	3.60383	1.282
hsa-miR-938	0.707374	-0.346196
hsa-miR-3141	7.19647	1.97359
hsa-miR-505	1.19483	0.178007
hsa-miR-519c-3p	0.386428	-0.95081
hsa-miR-1207-5p	4.33686	1.46715
hsa-miR-591	0.292585	-1.229
hsa-miR-335*	1.54233	0.433291
hsa-miR-4291	2.19858	0.787814
hsa-miR-134	2.71293	0.99803
hsa-miR-2114	0.526638	-0.641241
hsa-miR-4270	0.915168	-0.0886475
hsa-miR-200b	7.75593	2.04846
hsa-miR-449c*	0.365104	-1.00757
hsa-miR-4320	0.48901	-0.715372
hsa-miR-4282	5.49813	1.70441
hsa-miR-34c-3p	4.07457	1.40477
hsa-miR-99b*	0.767417	-0.264725
hsa-miR-4308	0.500067	-0.693014
hsa-miR-664	1.9571	0.671464
hsa-miR-518a-3p	1.22673	0.204352
hsa-miR-200a*	3.65326	1.29562
hsa-miR-548u	0.322599	-1.13135
hsa-miR-125a-3p	0.382615	-0.960726
hsa-miR-924	1.81878	0.598167
hsa-miR-644	0.152043	-1.88359
hsa-miR-188-3p	1.11677	0.110441
hsa-miR-1290	0.964335	-0.0363164
hsa-miR-181a*	2.00738	0.69683
hsa-let-7c*	0.798034	-0.225604
hsa-miR-454	2.19858	0.787814
hsa-miR-3135	1.17812	0.163916
hsa-miR-519e	0.282029	-1.26574
hsa-miR-331-5p	3.01939	1.10506
hsa-miR-4252	2.62959	0.966826
hsa-miR-200b*	2.41293	0.880842
hsa-miR-892b	1.56957	0.4508
hsa-miR-301b	3.41682	1.22871
hsa-miR-363	0.639056	-0.447763
hsa-miR-936	1.88066	0.631625
hsa-miR-145*	0.924517	-0.0784837
hsa-miR-126*	0.555371	-0.588119
hsa-miR-539	0.142558	-1.94801
hsa-miR-517c	0.682079	-0.38261
hsa-miR-520f	0.278883	-1.27696
hsa-miR-329	0.498788	-0.695574
hsa-miR-371-5p	0.56409	-0.572541
hsa-miR-3118	0.507014	-0.679217
hsa-miR-499-3p	2.41871	0.883234
hsa-miR-378b	0.526638	-0.641241
hsa-miR-616*	0.220952	-1.50981
hsa-miR-1258	0.331999	-1.10262
hsa-miR-3123	1.35305	0.302362
hsa-miR-501-5p	0.904734	-0.100114
hsa-miR-324-3p	1.62885	0.487872
hsa-miR-365*	0.901835	-0.103324
hsa-miR-141	1.2327	0.209205
hsa-miR-576-5p	0.466016	-0.763536
hsa-miR-3168	0.64558	-0.437606
hsa-miR-1911*	0.416372	-0.876177
hsa-miR-10b*	0.210894	-1.5564
hsa-miR-34c-5p	0.522231	-0.649645
hsa-miR-3188	0.750097	-0.287553
hsa-miR-4251	0.724081	-0.322852
hsa-miR-1298	0.418671	-0.870669
hsa-let-7c	2.03353	0.709771
hsa-miR-3175	1.46256	0.380186
hsa-let-7e*	0.92117	-0.0821111
hsa-miR-19a*	0.545248	-0.606515
hsa-miR-125b	7.46155	2.00976
hsa-miR-34a	1.22673	0.204352
hsa-miR-218-2*	0.504601	-0.683988
hsa-miR-323b-3p	0.289705	-1.23889
hsa-miR-203	3.70053	1.30848
hsa-miR-378	1.41142	0.344595
hsa-miR-562	0.215623	-1.53423
hsa-miR-484	1.13242	0.124357
hsa-miR-1302	0.407985	-0.896526
hsa-miR-423-3p	4.30517	1.45982
hsa-miR-1243	0.551756	-0.59465
hsa-miR-3140	0.692522	-0.367416
hsa-miR-92b	1.08283	0.0795749
hsa-miR-373*	0.64558	-0.437606
hsa-miR-527	0.670157	-0.400244
hsa-miR-548f	0.163279	-1.8123
hsa-miR-1234	6.45129	1.86428
hsa-miR-31*	1.2356	0.211554
hsa-miR-526a	0.650547	-0.429941
hsa-miR-4255	2.36954	0.862697
hsa-miR-1304	2.7072	0.995916
hsa-miR-191*	0.442842	-0.814542
hsa-miR-1277	0.133421	-2.01425
hsa-miR-611	3.30708	1.19606
hsa-miR-1911	0.119164	-2.12725
hsa-miR-19b	3.376	1.21669
hsa-miR-141*	0.404164	-0.905934
hsa-miR-2117	2.89632	1.06344
hsa-miR-3131	4.15969	1.42544
hsa-miR-34a*	2.60356	0.956881
hsa-miR-616	0.365104	-1.00757
hsa-miR-199a-5p	1.31634	0.274852
hsa-miR-100*	1.30488	0.266109
hsa-miR-943	0.208854	-1.56612
hsa-miR-302b	0.617309	-0.482386
hsa-miR-30a	1.26939	0.238535
hsa-miR-4321	1.17218	0.15887
hsa-miR-1324	0.978768	-0.0214608
hsa-miR-1226	1.47392	0.387925
hsa-miR-3169	2.09057	0.737437
hsa-miR-3074	1.24826	0.221754
hsa-miR-335	1.29122	0.255585
hsa-miR-3126-3p	1.05552	0.0540332
hsa-miR-93	3.02707	1.10759
hsa-miR-148a*	0.113418	-2.17667
hsa-miR-1251	1.21362	0.193611
hsa-miR-4327	3.11494	1.13621
hsa-miR-645	0.545248	-0.606515
hsa-miR-663b	1.52146	0.419672
hsa-miR-1205	1.35399	0.303053
hsa-miR-100	4.19731	1.43444
hsa-miR-3154	0.615293	-0.485657
hsa-miR-4278	0.474384	-0.745739
hsa-miR-890	0.944246	-0.0573681
hsa-miR-130a*	1.31634	0.274852
hsa-miR-3196	2.55588	0.938395
hsa-miR-520a-5p	3.08928	1.12794
hsa-miR-623	0.678957	-0.387197
hsa-miR-381	3.47775	1.24638
hsa-miR-720	3.14222	1.14493
hsa-miR-505*	0.627534	-0.465957
hsa-miR-136	0.899372	-0.106059
hsa-miR-548c-3p	0.887693	-0.119129
hsa-miR-361-3p	2.95326	1.08291
hsa-miR-620	0.968385	-0.0321256
hsa-miR-29a*	0.139433	-1.97017
hsa-miR-548t	0.571058	-0.560265
hsa-miR-196b	0.0913836	-2.39269
hsa-miR-15a	1.69586	0.52819
hsa-miR-302a	0.94855	-0.0528207
hsa-miR-17	4.26485	1.45041
hsa-miR-323-5p	0.765122	-0.26772
hsa-miR-517*	1.0079	0.00786484
hsa-let-7f	2.7566	1.014
hsa-miR-4275	0.683287	-0.38084
hsa-miR-147	0.485236	-0.723119
hsa-miR-769-3p	0.197234	-1.62337
hsa-miR-522*	0.585086	-0.535996
hsa-miR-545	0.782833	-0.244836
hsa-miR-514b-3p	0.0689174	-2.67485
hsa-miR-133a	2.04884	0.717274
hsa-miR-16-1*	0.602721	-0.506302
hsa-miR-1254	0.62129	-0.475957
hsa-miR-3167	0.289705	-1.23889
hsa-miR-124*	0.765933	-0.26666
hsa-miR-331-3p	2.31305	0.838567
hsa-miR-1295	0.757749	-0.277403
hsa-miR-3177	1.73434	0.550627
hsa-miR-17*	0.723444	-0.323732
hsa-miR-20a	7.90926	2.06803
hsa-miR-1537	0.811137	-0.209318
hsa-miR-633	0.346216	-1.06069
hsa-miR-493*	0.958781	-0.0420926
hsa-let-7b*	0.552156	-0.593924
hsa-miR-635	0.892013	-0.114275
hsa-miR-21	3.87023	1.35332
hsa-miR-98	0.661355	-0.413465
hsa-miR-520d-5p	0.861635	-0.148924
hsa-miR-1321	0.602721	-0.506302
hsa-miR-656	0.178501	-1.72316
hsa-miR-1286	2.6447	0.972559
hsa-miR-489	0.703335	-0.351921
hsa-miR-651	0.278055	-1.27994
hsa-miR-496	0.662244	-0.412121
hsa-miR-507	0.35982	-1.02215
hsa-miR-323b-5p	6.43862	1.86231
hsa-miR-631	2.72726	1.0033
hsa-miR-886-3p	0.861635	-0.148924
hsa-miR-23b	4.7982	1.56824
hsa-miR-942	0.317025	-1.14877
hsa-miR-548e	0.266108	-1.32385
hsa-miR-187	0.707134	-0.346536
hsa-miR-3126-5p	2.32175	0.842321
hsa-miR-1278	0.721388	-0.326579
hsa-miR-1293	0.494456	-0.704297
hsa-miR-1305	0.168095	-1.78323
hsa-miR-1261	0.322965	-1.13021
hsa-miR-3187	1.54233	0.433291
hsa-miR-302c	0.296537	-1.21558
hsa-miR-431	1.08195	0.0787683
hsa-miR-22	3.86934	1.35309
hsa-miR-1468	0.266108	-1.32385
hsa-miR-31	5.26961	1.66196
hsa-miR-1914	1.64303	0.496542
hsa-miR-558	0.303148	-1.19353
hsa-miR-658	1.62879	0.487836
hsa-miR-3200	0.227104	-1.48235
hsa-miR-18a	2.46553	0.902408
hsa-miR-770-5p	1.38071	0.322598
hsa-miR-708	0.598394	-0.513506
hsa-miR-1979	6.43548	1.86183
hsa-miR-508-5p	0.982813	-0.0173363
hsa-miR-1284	0.60719	-0.498913
hsa-miR-615-3p	0.407985	-0.896526
hsa-miR-1247	1.245	0.219133
hsa-miR-877*	1.54553	0.435366
hsa-miR-3133	0.811061	-0.209412
hsa-miR-2116	0.461947	-0.772305
hsa-miR-4276	1.40733	0.341693
hsa-let-7a*	0.138525	-1.9767
hsa-miR-1280	4.96929	1.60328
hsa-miR-320c	1.06015	0.0584072
hsa-miR-452*	2.44582	0.894382
hsa-miR-33b*	1.21081	0.191288
hsa-miR-1193	1.73082	0.548595
hsa-miR-4297	2.33714	0.848928
hsa-miR-3174	0.441223	-0.818205
hsa-miR-449c	0.143457	-1.94172
hsa-miR-4253	0.631478	-0.459693
hsa-miR-802	0.776452	-0.25302
hsa-miR-497*	1.28124	0.247828
hsa-miR-875-5p	0.288948	-1.24151
hsa-miR-587	0.798034	-0.225604
hsa-miR-153	1.28886	0.253757
hsa-miR-148a	1.0406	0.0397932
hsa-miR-4254	2.45692	0.89891
hsa-miR-3153	0.346216	-1.06069
hsa-miR-345	0.865832	-0.144064
hsa-miR-559	1.51691	0.416673
hsa-miR-187*	0.860827	-0.149862
hsa-miR-1268	4.13922	1.42051
hsa-miR-3184	1.79742	0.586353
hsa-miR-548b-5p	0.241604	-1.42045
hsa-miR-95	0.103371	-2.26943
hsa-miR-221	2.16159	0.770843
hsa-miR-548n	1.96357	0.674764
hsa-miR-204	0.885459	-0.121649
hsa-miR-425*	0.466016	-0.763536
hsa-miR-1206	0.0633039	-2.75981
hsa-miR-889	0.976406	-0.0238772
hsa-miR-338-5p	1.19483	0.178007
hsa-miR-526b*	1.56957	0.4508
hsa-miR-513c	0.103371	-2.26943
hsa-miR-767-3p	0.0789281	-2.53922
hsa-miR-10a	1.1617	0.14988
hsa-miR-299-5p	0.724081	-0.322852
hsa-miR-302a*	1.04145	0.0406176
hsa-miR-1306	0.461947	-0.772305
hsa-let-7i*	2.35678	0.857296
hsa-miR-520d-3p	0.351687	-1.04501
hsa-miR-876-3p	0.509531	-0.674265
hsa-miR-3160	0.764508	-0.268523
hsa-miR-4301	0.470476	-0.754011
hsa-miR-220c	2.44285	0.893163
hsa-miR-548a-5p	1.06362	0.0616776
hsa-miR-617	0.840349	-0.173937
hsa-miR-875-3p	1.17218	0.15887
hsa-miR-339-3p	1.58182	0.458577
hsa-miR-342-5p	0.197234	-1.62337
hsa-miR-205*	0.312314	-1.16375
hsa-miR-1197	2.24125	0.807035
hsa-miR-3173	0.418671	-0.870669
hsa-miR-340*	0.263341	-1.33431
hsa-miR-10a*	0.278751	-1.27744
hsa-miR-888	0.721622	-0.326254
hsa-miR-337-3p	1.81053	0.593619
hsa-miR-15a*	1.92988	0.65746
hsa-miR-577	3.23024	1.17256
hsa-miR-7-1*	0.838268	-0.176417
hsa-miR-3152	0.526638	-0.641241
hsa-miR-448	1.47047	0.385584
hsa-miR-379	0.197265	-1.62321
hsa-miR-1301	1.19118	0.174944
hsa-miR-1274b	4.73401	1.55477
hsa-miR-3190-5p	4.04425	1.3973
hsa-miR-554	1.02008	0.0198799
hsa-miR-219-5p	0.301776	-1.19807
hsa-miR-432	0.588102	-0.530855
hsa-miR-874	1.05589	0.0543886
hsa-miR-4264	0.578496	-0.547323
hsa-miR-1913	3.98366	1.3822
hsa-miR-185	6.06589	1.80268
hsa-miR-223	0.916613	-0.0870703
hsa-miR-483-5p	5.09439	1.62814
hsa-miR-3195	2.94682	1.08073
hsa-miR-198	1.2245	0.202531
hsa-miR-330-5p	7.34466	1.99397
hsa-miR-708*	0.703335	-0.351921
hsa-miR-598	0.49047	-0.712392
hsa-miR-4286	2.55675	0.938735
hsa-miR-429	0.631478	-0.459693
hsa-miR-3189	0.392482	-0.935264
hsa-miR-424*	1.33272	0.28722
hsa-miR-3130-3p	1.4566	0.376107
hsa-miR-498	3.31667	1.19896
hsa-miR-92a-2*	0.27403	-1.29452
hsa-miR-361-5p	1.08842	0.0847311
hsa-miR-1471	4.00761	1.3882
hsa-miR-1271	2.96647	1.08737
hsa-miR-33b	0.60719	-0.498913
hsa-miR-601	0.215498	-1.5348
hsa-miR-552	0.783632	-0.243816
hsa-miR-3125	4.02093	1.39151
hsa-miR-1185	0.288948	-1.24151
hsa-miR-130a	4.61615	1.52956
hsa-miR-4303	1.8699	0.625886
hsa-miR-519b-3p	0.92117	-0.0821111
hsa-miR-28-3p	0.206994	-1.57506
hsa-miR-142-3p	1.58459	0.460327
hsa-let-7d*	2.68004	0.985831
hsa-miR-107	3.19395	1.16126
hsa-miR-23a*	0.27494	-1.2912
hsa-miR-320a	4.63448	1.53352
hsa-miR-449b*	2.85611	1.04946
hsa-miR-195*	0.365962	-1.00522
hsa-miR-520b	0.151635	-1.88628
hsa-miR-511	0.289713	-1.23886
hsa-miR-518e*	2.4374	0.890931
hsa-miR-362-5p	0.649221	-0.431983
hsa-miR-564	3.59672	1.28002
hsa-miR-1260	2.08515	0.73484
hsa-miR-1276	0.365962	-1.00522
hsa-miR-2114*	2.02602	0.706073
hsa-miR-191	2.96285	1.08615
hsa-miR-4326	2.97421	1.08998
hsa-miR-544	3.60909	1.28346
hsa-miR-625*	2.50886	0.91983
hsa-miR-548w	0.206266	-1.57859
hsa-miR-200a	4.73896	1.55582
hsa-miR-140-5p	0.303228	-1.19327
hsa-miR-7-2*	0.958781	-0.0420926
hsa-miR-3065-5p	2.24629	0.80928
hsa-miR-4281	1.48273	0.393888
hsa-miR-127-5p	4.73896	1.55582
hsa-miR-138	3.86502	1.35197
hsa-miR-3161	0.563816	-0.573027
hsa-miR-512-5p	1.64907	0.500214
hsa-miR-485-3p	0.769768	-0.261666
hsa-miR-29c	2.46553	0.902408
hsa-miR-3186-3p	2.33714	0.848928
hsa-miR-221*	2.04884	0.717274
hsa-miR-375	0.887693	-0.119129
hsa-miR-2116*	1.34253	0.294557
hsa-miR-4315	1.40733	0.341693
hsa-miR-597	0.752811	-0.283942
hsa-miR-146a*	0.763992	-0.269197
hsa-miR-1201	3.85505	1.34938
hsa-miR-218-1*	2.09496	0.739535
hsa-miR-1262	4.01088	1.38901
hsa-let-7a	9.03729	2.20136
hsa-miR-20b	5.19436	1.64757
hsa-miR-135b	0.064121	-2.74698
hsa-miR-543	0.159752	-1.83413
hsa-miR-523	4.15291	1.42381
hsa-miR-130b	3.924	1.36711
hsa-miR-4265	2.33714	0.848928
hsa-miR-3181	0.439308	-0.822554
hsa-miR-302c*	2.39005	0.871316
hsa-miR-1976	0.40457	-0.904931
hsa-miR-545*	2.49689	0.915047
hsa-miR-3149	2.09763	0.74081
hsa-miR-214*	0.811061	-0.209412
hsa-miR-885-5p	0.476925	-0.740395
hsa-miR-646	0.680589	-0.384796
hsa-miR-182	1.83592	0.607546
hsa-miR-886-5p	6.06208	1.80205
hsa-miR-3194	1.62126	0.483204
hsa-miR-377	5.6204	1.7264
hsa-miR-4323	3.72614	1.31537
hsa-miR-1231	5.00431	1.6103
hsa-miR-519a	2.71293	0.99803
hsa-miR-3197	1.69454	0.527412
hsa-miR-628-3p	1.61815	0.481286
hsa-miR-506	1.02008	0.0198799
hsa-miR-516b	1.46256	0.380186
hsa-miR-302d*	0.763992	-0.269197
hsa-miR-1256	1.31744	0.275687
hsa-miR-300	1.2245	0.202531
hsa-miR-2053	0.598394	-0.513506
hsa-miR-3185	1.53509	0.428592
hsa-miR-488*	0.352823	-1.04179
hsa-miR-502-3p	0.806354	-0.215233
hsa-miR-219-2-3p	0.727957	-0.317513
hsa-miR-574-5p	0.942943	-0.0587497
hsa-miR-483-3p	1.19549	0.178555
hsa-miR-513a-3p	0.599264	-0.512052
hsa-miR-3171	0.0468222	-3.0614
hsa-miR-371-3p	0.764508	-0.268523
hsa-miR-607	0.351712	-1.04494
hsa-miR-548l	0.3317	-1.10352
hsa-miR-7	2.23777	0.805481
hsa-miR-503	1.17231	0.158979
hsa-miR-9	0.245387	-1.40492
hsa-miR-133b	0.263908	-1.33216
hsa-miR-4314	0.420488	-0.866339
hsa-miR-4285	0.926738	-0.0760842
hsa-miR-15b*	0.35982	-1.02215
hsa-miR-1291	0.948805	-0.0525522
hsa-miR-3144-5p	0.282472	-1.26418
hsa-miR-3117	0.144845	-1.93209
hsa-miR-20b*	0.359935	-1.02183
hsa-miR-509-3-5p	2.3713	0.863437
hsa-miR-532-5p	0.454456	-0.788654
hsa-miR-589	1.34572	0.296927
hsa-miR-613	0.103391	-2.26924
hsa-miR-26b	0.279851	-1.2735
hsa-miR-516a-3p	0.298592	-1.20868
hsa-miR-1250	0.263341	-1.33431
hsa-miR-544b	1.19483	0.178007
hsa-miR-3136	0.425543	-0.85439
hsa-miR-2278	0.457088	-0.782879
hsa-miR-3190-3p	4.01472	1.38997
hsa-miR-1246	0.56409	-0.572541
hsa-miR-296-3p	0.391705	-0.937245
hsa-miR-515-5p	1.70714	0.534819
hsa-miR-1826	0.804766	-0.217204
hsa-miR-1184	4.60832	1.52786
hsa-miR-520h	0.425543	-0.85439
hsa-miR-3145	0.227104	-1.48235
hsa-miR-126	2.07157	0.728305
hsa-miR-26a	4.91275	1.59183
hsa-miR-493	1.15474	0.143874
hsa-miR-454*	0.585731	-0.534894
hsa-miR-106b*	0.909802	-0.0945282
hsa-miR-524-3p	0.452808	-0.792288
hsa-miR-4309	0.399017	-0.91875
hsa-miR-4294	0.489262	-0.714858
hsa-miR-3202	1.80187	0.588825
hsa-miR-1469	1.91499	0.649713
hsa-miR-208b	0.71433	-0.336411
hsa-miR-4310	1.0773	0.0744576
hsa-miR-1237	1.94403	0.664763
hsa-miR-183*	1.17218	0.15887
hsa-miR-185*	0.429303	-0.845592
hsa-miR-550*	0.289501	-1.2396
hsa-miR-675*	3.52755	1.2606
hsa-miR-138-1*	4.17661	1.4295
hsa-miR-3164	0.737698	-0.30422
hsa-miR-524-5p	1.35305	0.302362
hsa-miR-605	0.236782	-1.44062
hsa-miR-519b-5p	3.11593	1.13653
hsa-let-7i	0.948805	-0.0525522
hsa-miR-548b-3p	0.331999	-1.10262
hsa-miR-576-3p	0.154292	-1.86891
hsa-miR-3172	0.381258	-0.964278
hsa-miR-1288	0.885301	-0.121828
hsa-miR-4258	7.16796	1.96962
hsa-miR-30a*	0.253872	-1.37092
hsa-miR-1274a	3.59858	1.28054
hsa-miR-2276	5.57154	1.71767
hsa-miR-149	0.687504	-0.374688
hsa-miR-1825	2.15961	0.769927
hsa-miR-3176	0.924517	-0.0784837
hsa-miR-1257	0.427306	-0.850256
hsa-miR-650	1.25625	0.228129
hsa-miR-33a	0.765122	-0.26772
hsa-miR-3150	0.266108	-1.32385
hsa-miR-29b-1*	0.302745	-1.19486
hsa-miR-624*	0.679087	-0.387006
hsa-miR-892a	1.96961	0.677838
hsa-miR-518c*	2.72487	1.00242
hsa-miR-517a	0.472205	-0.750341
hsa-miR-455-3p	1.62402	0.484906
hsa-miR-93*	0.452808	-0.792288
hsa-miR-542-3p	0.0853779	-2.46067
hsa-miR-140-3p	1.63665	0.492652
hsa-miR-668	2.71293	0.99803
hsa-miR-514b-5p	0.860041	-0.150775
hsa-miR-18a*	0.574654	-0.553988
hsa-miR-1236	1.20525	0.186688
hsa-miR-220b	1.83985	0.609686
hsa-miR-3115	0.964995	-0.0356318
hsa-miR-3183	0.520107	-0.653721
hsa-miR-761	5.11088	1.63137
hsa-miR-4316	0.571227	-0.559968
hsa-miR-16-2*	0.298592	-1.20868
hsa-miR-4273	0.292555	-1.2291
hsa-miR-941	0.88225	-0.12528
hsa-miR-578	0.197943	-1.61977
hsa-miR-423-5p	1.26426	0.234486
hsa-miR-3130-5p	0.48382	-0.726043
hsa-miR-3147	2.26479	0.81748
hsa-miR-3146	0.519824	-0.654266
hsa-miR-548p	0.488903	-0.715592
hsa-miR-324-5p	1.5737	0.453433
hsa-miR-1275	0.213789	-1.54277
hsa-miR-29b	2.12898	0.755644
hsa-miR-532-3p	2.68676	0.988336
hsa-miR-212	0.365962	-1.00522
hsa-miR-887	0.929608	-0.072992
hsa-miR-1260b	1.53217	0.426687
hsa-miR-526b	0.156655	-1.85371
hsa-miR-374b	0.638433	-0.448739
hsa-miR-3170	0.752186	-0.284771
hsa-miR-302d	0.236782	-1.44062
hsa-miR-147b	0.194412	-1.63778
hsa-miR-2052	0.382615	-0.960726
hsa-miR-551a	0.504321	-0.684542
hsa-miR-320e	0.416543	-0.875765
hsa-miR-4279	1.11494	0.1088
hsa-miR-1281	2.29538	0.830897
hsa-miR-4283	0.682079	-0.38261
hsa-miR-4280	1.17177	0.158517
hsa-miR-500	0.352823	-1.04179
hsa-miR-449b	0.178501	-1.72316
hsa-miR-933	1.01771	0.0175594
hsa-miR-181d	0.097667	-2.32619
hsa-miR-1249	3.1135	1.13575
hsa-miR-27b*	1.03491	0.0343142
hsa-miR-202	0.20503	-1.5846
hsa-miR-653	0.230793	-1.46623
hsa-miR-561	0.254924	-1.36679
hsa-miR-4312	0.695654	-0.362903
hsa-miR-222*	0.948805	-0.0525522
hsa-miR-1244	0.21861	-1.52046
hsa-miR-551b	0.334283	-1.09577
hsa-miR-671-3p	0.0799845	-2.52592
hsa-miR-4257	0.560605	-0.578739
hsa-miR-1289	0.769768	-0.261666
hsa-miR-657	0.459705	-0.77717
hsa-miR-588	0.527619	-0.639381
hsa-miR-4296	1.02008	0.0198799
hsa-miR-509-5p	0.944316	-0.0572948
hsa-miR-378c	0.197234	-1.62337
hsa-miR-4290	0.776452	-0.25302
hsa-miR-224*	0.0830226	-2.48864
hsa-miR-450a	0.261257	-1.34225
hsa-miR-323-3p	0.548025	-0.601434
hsa-miR-223*	0.256629	-1.36012
hsa-miR-28-5p	1.28579	0.251374
hsa-miR-624	0.224895	-1.49212
hsa-miR-4263	0.383744	-0.957779
hsa-miR-520e	1.51691	0.416673
hsa-miR-518d-5p	2.0436	0.714714
hsa-miR-551b*	2.14262	0.762028
hsa-miR-3158	0.472092	-0.750581
hsa-miR-197	5.83888	1.76454
hsa-miR-30e*	0.661355	-0.413465
hsa-miR-154*	2.33714	0.848928
hsa-miR-625	0.266398	-1.32276
hsa-miR-451	0.442842	-0.814542
hsa-miR-3166	0.757749	-0.277403
hsa-miR-376c	0.520748	-0.65249

## Sheet: SCC-4
miRNA	qmedian	logqmedian
hsa-miR-30d	1.91462	0.649519
hsa-miR-664*	0.376802	-0.976035
hsa-miR-2861	0.425794	-0.853801
hsa-miR-497	3.03875	1.11145
hsa-miR-606	1.31747	0.275712
hsa-miR-1972	1.83969	0.609597
hsa-miR-642	0.586125	-0.534222
hsa-miR-1323	0.821962	-0.196061
hsa-miR-1225-5p	2.68211	0.986603
hsa-miR-4292	2.14045	0.761018
hsa-miR-1267	1.31135	0.271055
hsa-miR-1269	0.964713	-0.0359242
hsa-miR-125a-5p	0.915814	-0.0879419
hsa-miR-4284	7.96203	2.07468
hsa-miR-548g	1.30914	0.269373
hsa-miR-450b-5p	6.69535	1.90141
hsa-miR-103-2*	1.43302	0.359786
hsa-miR-579	1.2781	0.245374
hsa-miR-555	5.0727	1.62387
hsa-miR-129-3p	1.53388	0.427803
hsa-miR-654-5p	1.8591	0.620094
hsa-miR-583	1.88409	0.633445
hsa-miR-516b*	0.498922	-0.695306
hsa-miR-136*	1.44406	0.367456
hsa-miR-4317	0.973513	-0.0268438
hsa-miR-369-3p	0.855699	-0.155837
hsa-miR-548h	0.0778853	-2.55252
hsa-miR-146b-3p	0.831524	-0.184495
hsa-miR-26a-1*	0.550103	-0.59765
hsa-miR-584	0.909684	-0.0946584
hsa-miR-4302	0.757976	-0.277104
hsa-miR-220a	0.852008	-0.16016
hsa-miR-2054	1.21519	0.194898
hsa-miR-647	1.95867	0.672267
hsa-miR-369-5p	0.540469	-0.615318
hsa-miR-1285	13.0761	2.57079
hsa-miR-299-3p	0.191455	-1.6531
hsa-miR-92a	0.943351	-0.0583164
hsa-miR-549	0.855699	-0.155837
hsa-miR-553	1.381	0.322807
hsa-miR-4319	3.08624	1.12695
hsa-miR-34b	1.79635	0.585755
hsa-miR-523*	0.880225	-0.127577
hsa-miR-215	0.358318	-1.02633
hsa-miR-520g	1.44406	0.367456
hsa-miR-196a*	2.44308	0.89326
hsa-miR-3178	2.44308	0.89326
hsa-miR-548q	0.836438	-0.178602
hsa-miR-603	2.86235	1.05164
hsa-miR-135a	1.44803	0.370207
hsa-miR-2110	0.776085	-0.253493
hsa-miR-510	4.3537	1.47103
hsa-miR-514	0.0854718	-2.45957
hsa-miR-1228*	1.35566	0.304286
hsa-miR-500*	12.0928	2.49261
hsa-miR-1224-3p	1.99689	0.691591
hsa-miR-22*	0.611729	-0.491466
hsa-miR-23a	0.786389	-0.240303
hsa-miR-3144-3p	0.728768	-0.316399
hsa-miR-106a	1.39449	0.332529
hsa-miR-1273c	1.83505	0.607071
hsa-miR-425	1.40621	0.340895
hsa-miR-105	7.91386	2.06862
hsa-miR-1225-3p	0.831524	-0.184495
hsa-miR-643	4.43016	1.48844
hsa-miR-575	6.81384	1.91896
hsa-miR-301a	0.969472	-0.0310039
hsa-miR-490-3p	4.95323	1.60004
hsa-miR-302b*	1.75835	0.564378
hsa-miR-3143	0.550103	-0.59765
hsa-miR-20a*	2.81498	1.03496
hsa-miR-3121	2.73516	1.00619
hsa-miR-99a*	7.17782	1.971
hsa-miR-638	0.13023	-2.03845
hsa-miR-629*	2.93935	1.07819
hsa-miR-101	2.59814	0.954797
hsa-miR-26b*	2.81061	1.0334
hsa-miR-3138	1.56599	0.448518
hsa-miR-518b	1.05028	0.0490556
hsa-miR-154	0.453342	-0.791108
hsa-miR-518f*	5.5685	1.71713
hsa-miR-4287	0.705185	-0.349295
hsa-miR-3163	1.92431	0.654567
hsa-miR-144	1.44916	0.370982
hsa-miR-1272	5.5685	1.71713
hsa-miR-214	4.05165	1.39912
hsa-miR-155*	2.8466	1.04613
hsa-miR-105*	1.342	0.294164
hsa-miR-181a-2*	0.805792	-0.215929
hsa-miR-600	3.79578	1.33389
hsa-miR-759	7.53515	2.01958
hsa-miR-210	1.07757	0.074706
hsa-miR-585	0.539746	-0.616657
hsa-miR-3129	1.52143	0.419649
hsa-miR-556-5p	9.2764	2.22747
hsa-miR-639	0.973513	-0.0268438
hsa-miR-519a*	5.32736	1.67286
hsa-miR-4293	10.7846	2.37812
hsa-miR-490-5p	6.11837	1.8113
hsa-miR-608	0.821652	-0.196439
hsa-miR-452	3.87559	1.3547
hsa-miR-124	2.93935	1.07819
hsa-miR-422a	1.40364	0.339068
hsa-miR-621	3.67464	1.30146
hsa-miR-615-5p	6.0385	1.79816
hsa-miR-326	1.21096	0.191415
hsa-miR-193b	1.85371	0.617188
hsa-miR-1294	0.256928	-1.35896
hsa-miR-26a-2*	1.56171	0.445784
hsa-miR-30c-1*	0.480246	-0.733456
hsa-miR-181b	1.14486	0.135284
hsa-miR-2115	6.05127	1.80027
hsa-miR-27a*	1.56171	0.445784
hsa-miR-1224-5p	2.26301	0.816697
hsa-miR-365	2.65375	0.975973
hsa-miR-508-3p	0.453342	-0.791108
hsa-miR-4256	5.62234	1.72675
hsa-miR-466	6.15374	1.81706
hsa-miR-122*	0.444767	-0.810206
hsa-miR-626	2.39331	0.872676
hsa-miR-1179	1.48961	0.398513
hsa-miR-519e*	6.69822	1.90184
hsa-miR-2113	4.95323	1.60004
hsa-miR-609	0.391021	-0.938995
hsa-miR-96*	3.79578	1.33389
hsa-miR-1181	1.87907	0.630775
hsa-miR-1287	2.05969	0.722557
hsa-miR-665	0.720676	-0.327565
hsa-miR-19a	1.79582	0.585463
hsa-miR-885-3p	0.571833	-0.558908
hsa-miR-1	0.185915	-1.68247
hsa-miR-1279	0.255337	-1.36517
hsa-miR-138-2*	0.754166	-0.282142
hsa-miR-518a-5p	1.44916	0.370982
hsa-miR-590-3p	1.20965	0.19033
hsa-miR-670	1.20617	0.187451
hsa-miR-4269	13.2653	2.58515
hsa-miR-1229	3.74404	1.32017
hsa-miR-568	2.73516	1.00619
hsa-miR-186	1.09503	0.0907852
hsa-miR-3128	4.41605	1.48524
hsa-miR-2355	2.44308	0.89326
hsa-miR-518d-3p	1.30215	0.264014
hsa-miR-1273d	1.6359	0.492191
hsa-miR-1183	0.379741	-0.968265
hsa-miR-1912	1.09917	0.0945582
hsa-miR-184	0.293563	-1.22566
hsa-miR-1178	1.61036	0.476457
hsa-miR-3116	0.669636	-0.401021
hsa-miR-580	0.985111	-0.0150006
hsa-miR-129*	4.68214	1.54376
hsa-miR-181c*	1.88409	0.633445
hsa-let-7d	1.26585	0.235744
hsa-miR-4271	2.59814	0.954797
hsa-miR-937	0.382911	-0.959954
hsa-miR-636	0.764058	-0.269112
hsa-miR-589*	1.11591	0.109673
hsa-miR-640	14.7763	2.69302
hsa-miR-662	1.21096	0.191415
hsa-miR-593	0.805792	-0.215929
hsa-miR-581	2.11464	0.748883
hsa-miR-370	1.141	0.131907
hsa-miR-548k	0.0935361	-2.36941
hsa-miR-29b-2*	3.50941	1.25545
hsa-miR-1296	1.58612	0.461293
hsa-miR-412	2.85945	1.05063
hsa-miR-431*	6.26288	1.83464
hsa-miR-1259	1.12744	0.119953
hsa-miR-3159	2.79068	1.02628
hsa-miR-3124	4.24358	1.44541
hsa-miR-23b*	1.41911	0.350029
hsa-miR-519d	0.836242	-0.178837
hsa-miR-542-5p	1.28697	0.252294
hsa-miR-186*	7.17627	1.97078
hsa-miR-216a	1.41162	0.344739
hsa-miR-548o	3.95266	1.37439
hsa-miR-4266	0.7396	-0.301646
hsa-miR-488	0.749271	-0.288655
hsa-miR-940	2.17164	0.775483
hsa-miR-548s	2.76016	1.01529
hsa-miR-3162	1.06353	0.0615949
hsa-miR-569	1.83505	0.607071
hsa-miR-338-3p	0.698459	-0.358879
hsa-miR-1273	0.583953	-0.537936
hsa-miR-4288	3.56672	1.27165
hsa-miR-1915	0.956958	-0.0439962
hsa-miR-711	4.60314	1.52674
hsa-miR-200c	1.60027	0.470174
hsa-miR-1973	1.41184	0.344894
hsa-miR-205	1.04233	0.0414603
hsa-miR-571	2.13001	0.756125
hsa-miR-34b*	0.333185	-1.09906
hsa-miR-4305	3.67204	1.30075
hsa-miR-455-5p	1.20971	0.190384
hsa-miR-599	0.361475	-1.01756
hsa-miR-127-3p	1.14629	0.136534
hsa-miR-217	2.24454	0.8085
hsa-miR-1228	2.30695	0.835927
hsa-miR-760	2.21034	0.793144
hsa-miR-1264	0.898229	-0.10733
hsa-miR-421	0.740756	-0.300084
hsa-miR-873	2.85465	1.04895
hsa-miR-939	0.508741	-0.675816
hsa-miR-4274	1.09942	0.0947787
hsa-miR-660	0.93926	-0.0626624
hsa-miR-582-5p	0.205564	-1.582
hsa-miR-491-5p	1.31809	0.276182
hsa-miR-659	0.942954	-0.0587379
hsa-miR-362-3p	1.46279	0.380348
hsa-miR-922	0.51236	-0.668727
hsa-miR-3182	0.205564	-1.582
hsa-miR-744*	1.68116	0.519486
hsa-miR-500b	0.445408	-0.808764
hsa-miR-190	0.586125	-0.534222
hsa-miR-596	1.48538	0.395668
hsa-miR-4330	2.77506	1.02067
hsa-miR-4311	0.520822	-0.652347
hsa-miR-654-3p	0.39237	-0.93555
hsa-miR-641	1.19969	0.18206
hsa-miR-634	1.75188	0.560688
hsa-miR-376b	0.66375	-0.409849
hsa-miR-487b	2.05252	0.719071
hsa-miR-342-3p	1.14817	0.138167
hsa-miR-337-5p	0.416567	-0.875707
hsa-miR-1299	1.20965	0.19033
hsa-miR-148b*	0.337891	-1.08503
hsa-miR-339-5p	0.830183	-0.18611
hsa-miR-1282	1.49642	0.403076
hsa-miR-122	2.53943	0.93194
hsa-miR-1914*	1.07445	0.0718082
hsa-miR-3151	0.598253	-0.513741
hsa-miR-99a	0.82805	-0.188681
hsa-miR-518e	1.3741	0.317796
hsa-miR-944	5.68341	1.73755
hsa-miR-103	1.69189	0.525845
hsa-miR-1827	0.255337	-1.36517
hsa-miR-218	0.417669	-0.873067
hsa-miR-1233	0.548022	-0.60144
hsa-miR-630	1.15534	0.144393
hsa-miR-3198	1.11591	0.109673
hsa-miR-372	0.622475	-0.474051
hsa-miR-520c-3p	1.31135	0.271055
hsa-miR-572	0.944891	-0.0566858
hsa-miR-525-3p	0.445408	-0.808764
hsa-miR-152	1.54306	0.433771
hsa-miR-27a	1.31617	0.274727
hsa-miR-517b	1.06368	0.061732
hsa-miR-192*	1.04434	0.0433807
hsa-miR-380*	1.27957	0.246521
hsa-miR-216b	5.48744	1.70246
hsa-miR-3157	3.05613	1.11715
hsa-miR-518c	6.75042	1.9096
hsa-miR-491-3p	3.27391	1.18598
hsa-let-7f-1*	1.52229	0.420215
hsa-miR-1263	2.05252	0.719071
hsa-miR-4322	1.49354	0.401149
hsa-miR-200c*	0.754166	-0.282142
hsa-miR-4267	0.541936	-0.612608
hsa-miR-4259	0.687895	-0.374119
hsa-miR-4299	0.780314	-0.248059
hsa-miR-1539	1.58612	0.461293
hsa-miR-1307	0.415191	-0.879017
hsa-miR-199a-3p	1.83715	0.608217
hsa-miR-4268	1.55772	0.44322
hsa-miR-494	1.61909	0.481863
hsa-miR-18b*	2.05125	0.718447
hsa-miR-1292	1.2946	0.258199
hsa-miR-518f	1.18934	0.173399
hsa-miR-1202	1.55772	0.44322
hsa-miR-211	0.333177	-1.09908
hsa-miR-548j	0.549119	-0.599441
hsa-miR-573	0.19156	-1.65256
hsa-miR-30d*	0.386079	-0.951715
hsa-miR-3148	0.550103	-0.59765
hsa-miR-4324	0.309752	-1.17198
hsa-miR-24-1*	2.21034	0.793144
hsa-miR-501-3p	2.86527	1.05266
hsa-miR-106a*	2.05223	0.718929
hsa-miR-1255a	2.38782	0.870382
hsa-miR-935	0.304477	-1.18916
hsa-miR-1270	2.53943	0.93194
hsa-miR-1297	0.327401	-1.11657
hsa-miR-24-2*	1.86161	0.621441
hsa-miR-411*	4.89504	1.58822
hsa-miR-3201	2.38582	0.869542
hsa-miR-1909*	0.289564	-1.23938
hsa-miR-139-3p	2.53943	0.93194
hsa-miR-19b-1*	0.973513	-0.0268438
hsa-miR-3120	1.79635	0.585755
hsa-miR-92b*	0.416567	-0.875707
hsa-miR-96	1.70662	0.534517
hsa-miR-199b-5p	1.91028	0.647249
hsa-miR-4261	2.20123	0.789015
hsa-miR-509-3p	0.104872	-2.25501
hsa-miR-125b-2*	0.469564	-0.75595
hsa-miR-3134	0.441689	-0.817148
hsa-miR-1908	0.775414	-0.254358
hsa-miR-1238	0.720676	-0.327565
hsa-miR-320d	2.05252	0.719071
hsa-miR-142-5p	3.94904	1.37347
hsa-miR-1203	2.19638	0.786809
hsa-miR-143*	2.16602	0.772889
hsa-miR-340	0.728583	-0.316653
hsa-miR-4329	2.21034	0.793144
hsa-miR-1204	0.836952	-0.177989
hsa-miR-4295	0.43248	-0.838219
hsa-miR-522	0.93926	-0.0626624
hsa-miR-30c-2*	0.93046	-0.0720765
hsa-miR-590-5p	2.26301	0.816697
hsa-miR-150*	0.749271	-0.288655
hsa-miR-891a	1.31135	0.271055
hsa-miR-151-3p	10.8807	2.38699
hsa-miR-1227	4.8972	1.58866
hsa-miR-1207-3p	1.68116	0.519486
hsa-miR-27b	1.22744	0.204931
hsa-let-7b	1.41917	0.35007
hsa-miR-3191	1.68116	0.519486
hsa-miR-495	0.766673	-0.265694
hsa-miR-548x	10.1309	2.31559
hsa-miR-374b*	0.882748	-0.124716
hsa-miR-190b	0.235855	-1.44454
hsa-miR-519c-5p	0.728583	-0.316653
hsa-miR-193b*	1.02125	0.0210261
hsa-miR-649	0.224499	-1.49388
hsa-miR-219-1-3p	1.06353	0.0615949
hsa-let-7g*	1.77352	0.572965
hsa-miR-374a*	0.316878	-1.14924
hsa-miR-595	0.461946	-0.772308
hsa-miR-224	1.19746	0.180204
hsa-miR-504	1.21081	0.191288
hsa-miR-30c	2.12741	0.754903
hsa-miR-143	4.83575	1.57604
hsa-miR-4277	0.955607	-0.0454082
hsa-miR-520a-3p	0.382911	-0.959954
hsa-miR-556-3p	0.199669	-1.6111
hsa-miR-384	0.509257	-0.674802
hsa-miR-1308	0.882741	-0.124724
hsa-miR-1182	0.611283	-0.492195
hsa-miR-3155	0.649536	-0.431497
hsa-miR-181c	0.583953	-0.537936
hsa-miR-196b*	1.64244	0.496185
hsa-miR-155	5.73219	1.7461
hsa-miR-346	3.43378	1.23366
hsa-miR-129-5p	1.25144	0.224298
hsa-miR-612	0.799757	-0.223448
hsa-miR-548d-3p	1.92431	0.654567
hsa-miR-604	1.03096	0.0304864
hsa-miR-3139	0.927243	-0.0755401
hsa-miR-513a-5p	0.291061	-1.23422
hsa-let-7e	0.670441	-0.399819
hsa-miR-574-3p	0.813933	-0.205877
hsa-miR-101*	0.271824	-1.3026
hsa-miR-1910	2.44308	0.89326
hsa-miR-4260	3.34153	1.20643
hsa-miR-1538	1.70662	0.534517
hsa-miR-1975	0.563808	-0.573042
hsa-miR-520c-5p	1.49064	0.399206
hsa-miR-411	2.22669	0.800515
hsa-miR-767-5p	5.15113	1.63922
hsa-miR-2909	0.399136	-0.918453
hsa-miR-766	1.36864	0.313816
hsa-miR-377*	0.248884	-1.39077
hsa-miR-409-3p	0.337891	-1.08503
hsa-miR-373	1.60069	0.470436
hsa-miR-567	0.845859	-0.167403
hsa-miR-548v	0.480438	-0.733056
hsa-miR-876-5p	0.836991	-0.177942
hsa-miR-3179	0.553894	-0.590781
hsa-miR-103-as	2.6236	0.964547
hsa-miR-144*	4.64468	1.53572
hsa-miR-409-5p	2.53943	0.93194
hsa-miR-16	2.06021	0.722806
hsa-miR-4262	2.07785	0.731335
hsa-miR-183	2.22761	0.800929
hsa-miR-3122	0.890191	-0.116319
hsa-miR-4313	1.87683	0.629584
hsa-miR-151-5p	3.98769	1.38321
hsa-miR-3156	2.05125	0.718447
hsa-miR-877	0.327401	-1.11657
hsa-miR-148b	2.85945	1.05063
hsa-miR-2115*	0.845859	-0.167403
hsa-miR-4318	1.41915	0.350057
hsa-miR-515-3p	0.565084	-0.570781
hsa-miR-4289	1.55034	0.438475
hsa-miR-764	0.984073	-0.0160555
hsa-miR-758	3.23487	1.17399
hsa-miR-3119	0.621898	-0.474979
hsa-miR-328	2.67656	0.984534
hsa-miR-19b-2*	0.480438	-0.733056
hsa-miR-618	2.3489	0.853948
hsa-let-7f-2*	1.91028	0.647249
hsa-miR-1265	0.640072	-0.446174
hsa-miR-30e	0.214194	-1.54087
hsa-miR-432*	1.74527	0.556911
hsa-miR-302f	1.00398	0.00397051
hsa-miR-192	1.09743	0.0929683
hsa-miR-146b-5p	0.412813	-0.884761
hsa-miR-320b	1.14486	0.135284
hsa-miR-145	0.705185	-0.349295
hsa-miR-149*	2.14045	0.761018
hsa-miR-921	1.91028	0.647249
hsa-miR-3137	2.39331	0.872676
hsa-miR-29c*	2.12489	0.753718
hsa-miR-1252	1.22062	0.19936
hsa-miR-4307	1.67279	0.514491
hsa-miR-888*	0.230352	-1.46815
hsa-miR-1470	0.77616	-0.253396
hsa-miR-632	0.898229	-0.10733
hsa-miR-194*	2.29001	0.828556
hsa-miR-627	7.85471	2.06111
hsa-miR-718	1.30512	0.266296
hsa-miR-3180-5p	1.3265	0.282547
hsa-miR-132	1.04434	0.0433807
hsa-miR-33a*	0.876581	-0.131726
hsa-miR-648	8.32201	2.1189
hsa-miR-188-5p	1.38878	0.328423
hsa-miR-655	0.669432	-0.401326
hsa-miR-502-5p	0.973513	-0.0268438
hsa-miR-675	2.77506	1.02067
hsa-miR-1180	1.20617	0.187451
hsa-miR-193a-5p	0.611283	-0.492195
hsa-miR-4306	0.598253	-0.513741
hsa-miR-363*	2.13001	0.756125
hsa-miR-486-5p	1.6692	0.512346
hsa-miR-525-5p	0.957343	-0.0435934
hsa-miR-106b	2.84373	1.04512
hsa-miR-99b	2.03404	0.710026
hsa-miR-512-3p	1.51979	0.418575
hsa-miR-367*	0.430783	-0.842152
hsa-miR-661	2.59489	0.953546
hsa-miR-570	2.68211	0.986603
hsa-miR-15b	1.59178	0.464856
hsa-miR-1283	2.52453	0.926054
hsa-miR-181a	1.20174	0.183768
hsa-miR-1226*	3.51201	1.25619
hsa-miR-193a-3p	3.9518	1.37417
hsa-miR-4304	0.94711	-0.0543396
hsa-miR-548d-5p	2.90963	1.06803
hsa-miR-424	0.73139	-0.312809
hsa-miR-486-3p	0.987822	-0.0122524
hsa-miR-765	1.21081	0.191288
hsa-miR-592	0.371946	-0.989007
hsa-miR-548m	1.08069	0.0775972
hsa-miR-139-5p	1.02125	0.0210261
hsa-miR-296-5p	5.02036	1.6135
hsa-let-7g	0.204651	-1.58645
hsa-miR-182*	1.95867	0.672267
hsa-miR-206	0.372571	-0.987328
hsa-miR-208a	1.60069	0.470436
hsa-miR-150	1.6098	0.47611
hsa-miR-146a	0.821962	-0.196061
hsa-miR-380	1.67701	0.517013
hsa-miR-492	0.327908	-1.11502
hsa-miR-629	0.805792	-0.215929
hsa-miR-3199	0.514565	-0.664433
hsa-miR-24	1.70997	0.536478
hsa-miR-550	1.13897	0.130121
hsa-miR-3180-3p	1.141	0.131907
hsa-miR-516a-5p	1.81246	0.594682
hsa-miR-586	0.592069	-0.524133
hsa-miR-383	0.204462	-1.58737
hsa-miR-769-5p	0.399136	-0.918453
hsa-miR-9*	1.97604	0.681094
hsa-miR-330-3p	0.86942	-0.13993
hsa-miR-325	3.94493	1.37243
hsa-miR-485-5p	0.121444	-2.1083
hsa-miR-566	2.13428	0.758129
hsa-miR-891b	1.73134	0.548896
hsa-miR-557	0.333185	-1.09906
hsa-miR-563	0.821652	-0.196439
hsa-miR-378*	1.5425	0.433405
hsa-miR-4298	0.90404	-0.100882
hsa-miR-521	0.669432	-0.401326
hsa-miR-202*	3.93119	1.36894
hsa-miR-1200	3.56672	1.27165
hsa-miR-610	0.475974	-0.742391
hsa-miR-128	2.76016	1.01529
hsa-miR-2277	4.43016	1.48844
hsa-miR-18b	3.23487	1.17399
hsa-miR-1303	3.27391	1.18598
hsa-miR-135b*	10.9681	2.39499
hsa-miR-1909	0.931241	-0.0712377
hsa-miR-671-5p	1.58874	0.462943
hsa-miR-3065-3p	5.63323	1.72868
hsa-miR-222	0.738635	-0.302952
hsa-miR-4300	1.342	0.294164
hsa-miR-367	3.41478	1.22811
hsa-miR-4272	0.638591	-0.448491
hsa-miR-194	0.909684	-0.0946584
hsa-miR-614	11.389	2.43265
hsa-miR-541	1.57975	0.457269
hsa-miR-602	3.25216	1.17932
hsa-miR-637	0.271824	-1.3026
hsa-miR-10b	0.757167	-0.278171
hsa-miR-376a	1.4581	0.377132
hsa-miR-132*	0.984073	-0.0160555
hsa-miR-25*	0.984073	-0.0160555
hsa-miR-30b	1.40236	0.338159
hsa-miR-3132	0.417669	-0.873067
hsa-miR-744	4.09923	1.4108
hsa-miR-541*	1.67701	0.517013
hsa-miR-1245	3.63733	1.29125
hsa-miR-374a	0.539746	-0.616657
hsa-miR-622	1.89863	0.641134
hsa-miR-382	0.234085	-1.45207
hsa-miR-297	0.101494	-2.28775
hsa-miR-410	1.31789	0.276034
hsa-miR-593*	6.5087	1.87314
hsa-miR-21*	0.93926	-0.0626624
hsa-miR-32	0.536358	-0.622954
hsa-miR-1255b	1.89863	0.641134
hsa-miR-298	1.81246	0.594682
hsa-miR-32*	1.2781	0.245374
hsa-miR-30b*	0.21782	-1.52409
hsa-miR-450b-3p	0.370236	-0.993614
hsa-miR-513b	0.268507	-1.31488
hsa-miR-376a*	4.01773	1.39072
hsa-miR-548c-5p	0.417669	-0.873067
hsa-miR-762	1.38117	0.32293
hsa-miR-1915*	1.91028	0.647249
hsa-miR-449a	1.01333	0.0132401
hsa-miR-199b-3p	1.89863	0.641134
hsa-miR-135a*	1.22057	0.199321
hsa-miR-628-5p	2.51461	0.922116
hsa-miR-663	1.38117	0.32293
hsa-miR-4328	0.208102	-1.56973
hsa-miR-379*	1.11591	0.109673
hsa-miR-3186-5p	0.226232	-1.4862
hsa-miR-1266	3.54714	1.26614
hsa-miR-619	1.25902	0.230335
hsa-let-7a-2*	0.776085	-0.253493
hsa-miR-125b-1*	0.0792378	-2.5353
hsa-miR-920	0.364346	-1.00965
hsa-miR-3192	1.92431	0.654567
hsa-miR-1208	0.357883	-1.02755
hsa-miR-3165	4.09645	1.41012
hsa-miR-302e	0.101494	-2.28775
hsa-miR-548a-3p	1.03222	0.0317148
hsa-miR-25	1.33588	0.289587
hsa-miR-1322	0.898229	-0.10733
hsa-miR-137	5.79024	1.75617
hsa-miR-3142	5.14314	1.63766
hsa-miR-582-3p	0.539746	-0.616657
hsa-miR-3193	1.95141	0.668552
hsa-miR-433	4.94152	1.59767
hsa-miR-499-5p	6.40295	1.85676
hsa-miR-196a	0.112092	-2.18844
hsa-miR-3127	0.944891	-0.0566858
hsa-miR-934	0.845859	-0.167403
hsa-miR-1248	0.640072	-0.446174
hsa-miR-548i	0.180978	-1.70938
hsa-miR-130b*	2.42897	0.887469
hsa-miR-92a-1*	3.67232	1.30082
hsa-miR-1253	4.19855	1.43474
hsa-miR-487a	1.96682	0.67642
hsa-miR-652	0.798457	-0.225074
hsa-miR-4325	1.47218	0.386743
hsa-miR-29a	1.7985	0.586951
hsa-miR-195	3.02166	1.1058
hsa-miR-938	0.508741	-0.675816
hsa-miR-3141	0.314817	-1.15576
hsa-miR-505	0.386345	-0.951025
hsa-miR-519c-3p	1.1287	0.121064
hsa-miR-1207-5p	0.495912	-0.701358
hsa-miR-591	1.12312	0.116106
hsa-miR-335*	1.08069	0.0775972
hsa-miR-4291	6.05127	1.80027
hsa-miR-134	0.480246	-0.733456
hsa-miR-2114	1.2781	0.245374
hsa-miR-4270	0.342438	-1.07166
hsa-miR-200b	1.38617	0.326547
hsa-miR-449c*	0.472126	-0.750509
hsa-miR-4320	1.75835	0.564378
hsa-miR-4282	4.60449	1.52703
hsa-miR-34c-3p	2.34332	0.851567
hsa-miR-99b*	0.705185	-0.349295
hsa-miR-4308	2.33357	0.847399
hsa-miR-664	0.693786	-0.365592
hsa-miR-518a-3p	0.642141	-0.442948
hsa-miR-200a*	4.26968	1.45154
hsa-miR-548u	0.430783	-0.842152
hsa-miR-125a-3p	0.279462	-1.27489
hsa-miR-924	2.08752	0.735977
hsa-miR-644	0.351276	-1.04618
hsa-miR-188-3p	1.72869	0.547364
hsa-miR-1290	1.47218	0.386743
hsa-miR-181a*	0.800635	-0.222351
hsa-let-7c*	1.29837	0.261113
hsa-miR-454	1.58612	0.461293
hsa-miR-3135	0.539746	-0.616657
hsa-miR-519e	0.348073	-1.05534
hsa-miR-331-5p	0.621898	-0.474979
hsa-miR-4252	5.5685	1.71713
hsa-miR-200b*	2.27029	0.819905
hsa-miR-892b	0.693837	-0.365518
hsa-miR-301b	2.21034	0.793144
hsa-miR-363	1.92431	0.654567
hsa-miR-936	3.10965	1.13451
hsa-miR-145*	1.404	0.339322
hsa-miR-126*	0.565122	-0.570713
hsa-miR-539	0.667546	-0.404146
hsa-miR-517c	0.855699	-0.155837
hsa-miR-520f	0.271824	-1.3026
hsa-miR-329	0.845859	-0.167403
hsa-miR-371-5p	0.705185	-0.349295
hsa-miR-3118	0.752299	-0.284621
hsa-miR-499-3p	2.61046	0.959528
hsa-miR-378b	0.417669	-0.873067
hsa-miR-616*	1.60069	0.470436
hsa-miR-1258	0.728583	-0.316653
hsa-miR-3123	2.29001	0.828556
hsa-miR-501-5p	0.104918	-2.25458
hsa-miR-324-3p	1.20606	0.187362
hsa-miR-365*	0.6604	-0.414909
hsa-miR-141	1.44901	0.370883
hsa-miR-576-5p	0.663146	-0.41076
hsa-miR-3168	0.322295	-1.13229
hsa-miR-1911*	0.654366	-0.424089
hsa-miR-10b*	0.674974	-0.393082
hsa-miR-34c-5p	0.377619	-0.973868
hsa-miR-3188	0.964713	-0.0359242
hsa-miR-4251	1.00206	0.00205397
hsa-miR-1298	0.805792	-0.215929
hsa-let-7c	0.505405	-0.682395
hsa-miR-3175	3.51201	1.25619
hsa-let-7e*	3.77627	1.32874
hsa-miR-19a*	4.37081	1.47495
hsa-miR-125b	0.875521	-0.132936
hsa-miR-34a	0.568399	-0.564932
hsa-miR-218-2*	0.327401	-1.11657
hsa-miR-323b-3p	1.0882	0.0845294
hsa-miR-203	1.37855	0.321029
hsa-miR-378	0.925804	-0.0770928
hsa-miR-562	0.386345	-0.951025
hsa-miR-484	1.07259	0.0700745
hsa-miR-1302	0.333185	-1.09906
hsa-miR-423-3p	2.87421	1.05578
hsa-miR-1243	0.416567	-0.875707
hsa-miR-3140	0.0656887	-2.72283
hsa-miR-92b	3.19475	1.16151
hsa-miR-373*	1.11591	0.109673
hsa-miR-527	2.41373	0.881172
hsa-miR-548f	1.15534	0.144393
hsa-miR-1234	0.758354	-0.276605
hsa-miR-31*	1.1426	0.133307
hsa-miR-526a	6.00434	1.79248
hsa-miR-4255	4.95323	1.60004
hsa-miR-1304	0.944891	-0.0566858
hsa-miR-191*	0.487798	-0.717854
hsa-miR-1277	0.199537	-1.61175
hsa-miR-611	1.31809	0.276182
hsa-miR-1911	0.28713	-1.24782
hsa-miR-19b	1.10239	0.0974822
hsa-miR-141*	0.337023	-1.0876
hsa-miR-2117	1.08799	0.0843359
hsa-miR-3131	4.06897	1.40339
hsa-miR-34a*	2.67656	0.984534
hsa-miR-616	0.239028	-1.43117
hsa-miR-199a-5p	1.4976	0.403863
hsa-miR-100*	8.4463	2.13373
hsa-miR-943	1.02418	0.0238888
hsa-miR-302b	0.293809	-1.22483
hsa-miR-30a	1.29421	0.2579
hsa-miR-4321	0.663146	-0.41076
hsa-miR-1324	0.573607	-0.555811
hsa-miR-1226	3.61672	1.28557
hsa-miR-3169	0.129939	-2.04069
hsa-miR-3074	0.388818	-0.944643
hsa-miR-335	0.660549	-0.414684
hsa-miR-3126-3p	1.13897	0.130121
hsa-miR-93	1.07518	0.0724867
hsa-miR-148a*	0.821962	-0.196061
hsa-miR-1251	0.764058	-0.269112
hsa-miR-4327	5.47004	1.69929
hsa-miR-645	0.293563	-1.22566
hsa-miR-663b	0.957967	-0.0429415
hsa-miR-1205	2.23564	0.804528
hsa-miR-100	1.19629	0.179227
hsa-miR-3154	1.56599	0.448518
hsa-miR-4278	1.31747	0.275712
hsa-miR-890	3.41478	1.22811
hsa-miR-130a*	2.3601	0.858703
hsa-miR-3196	0.652197	-0.427408
hsa-miR-520a-5p	6.15937	1.81797
hsa-miR-623	0.449215	-0.800254
hsa-miR-381	2.52453	0.926054
hsa-miR-720	1.55126	0.439069
hsa-miR-505*	1.07109	0.0686736
hsa-miR-136	0.607442	-0.498499
hsa-miR-548c-3p	0.927243	-0.0755401
hsa-miR-361-3p	0.774804	-0.255145
hsa-miR-620	0.855699	-0.155837
hsa-miR-29a*	0.550103	-0.59765
hsa-miR-548t	1.69649	0.52856
hsa-miR-196b	1.43302	0.359786
hsa-miR-15a	1.30398	0.26542
hsa-miR-302a	0.74121	-0.299472
hsa-miR-17	1.32517	0.281543
hsa-miR-323-5p	0.271824	-1.3026
hsa-miR-517*	0.439869	-0.821278
hsa-let-7f	0.692214	-0.36786
hsa-miR-4275	0.490259	-0.712821
hsa-miR-147	1.51783	0.41728
hsa-miR-769-3p	0.377619	-0.973868
hsa-miR-522*	1.41184	0.344894
hsa-miR-545	0.883487	-0.123878
hsa-miR-514b-3p	0.213641	-1.54346
hsa-miR-133a	0.721793	-0.326018
hsa-miR-16-1*	1.83222	0.605528
hsa-miR-1254	1.76892	0.570367
hsa-miR-3167	4.81567	1.57187
hsa-miR-124*	0.469853	-0.755335
hsa-miR-331-3p	2.2709	0.820177
hsa-miR-1295	1.48538	0.395668
hsa-miR-3177	5.12824	1.63476
hsa-miR-17*	3.33646	1.20491
hsa-miR-20a	1.21427	0.19414
hsa-miR-1537	0.51134	-0.67072
hsa-miR-633	2.68211	0.986603
hsa-miR-493*	0.749271	-0.288655
hsa-let-7b*	0.555677	-0.587568
hsa-miR-635	1.93045	0.657751
hsa-miR-21	0.883916	-0.123393
hsa-miR-98	0.640072	-0.446174
hsa-miR-520d-5p	1.17455	0.160883
hsa-miR-1321	0.586125	-0.534222
hsa-miR-656	0.519184	-0.655498
hsa-miR-1286	3.6213	1.28683
hsa-miR-489	1.72869	0.547364
hsa-miR-651	0.1452	-1.92964
hsa-miR-496	3.12477	1.13936
hsa-miR-507	0.394348	-0.93052
hsa-miR-323b-5p	0.386079	-0.951715
hsa-miR-631	0.808477	-0.212603
hsa-miR-886-3p	0.240013	-1.42706
hsa-miR-23b	1.10445	0.0993503
hsa-miR-942	0.805792	-0.215929
hsa-miR-548e	0.876581	-0.131726
hsa-miR-187	0.247854	-1.39491
hsa-miR-3126-5p	1.41911	0.350029
hsa-miR-1278	2.24932	0.81063
hsa-miR-1293	0.417669	-0.873067
hsa-miR-1305	0.248884	-1.39077
hsa-miR-1261	0.721793	-0.326018
hsa-miR-3187	1.31809	0.276182
hsa-miR-302c	0.453342	-0.791108
hsa-miR-431	3.94197	1.37168
hsa-miR-22	1.08096	0.0778487
hsa-miR-1468	1.20617	0.187451
hsa-miR-31	2.5797	0.947674
hsa-miR-1914	1.24197	0.216696
hsa-miR-558	0.597374	-0.515212
hsa-miR-658	2.3601	0.858703
hsa-miR-3200	0.499168	-0.694812
hsa-miR-18a	1.81451	0.595814
hsa-miR-770-5p	3.23487	1.17399
hsa-miR-708	0.66672	-0.405385
hsa-miR-1979	0.675645	-0.392088
hsa-miR-508-5p	1.70662	0.534517
hsa-miR-1284	0.351341	-1.046
hsa-miR-615-3p	0.611283	-0.492195
hsa-miR-1247	1.23537	0.211367
hsa-miR-877*	0.285824	-1.25238
hsa-miR-3133	0.726251	-0.31986
hsa-miR-2116	1.27957	0.246521
hsa-miR-4276	1.59867	0.469171
hsa-let-7a*	0.698459	-0.358879
hsa-miR-1280	1.21228	0.192504
hsa-miR-320c	2.44308	0.89326
hsa-miR-452*	1.41831	0.349464
hsa-miR-33b*	1.39574	0.333425
hsa-miR-1193	0.279462	-1.27489
hsa-miR-4297	2.34316	0.851502
hsa-miR-3174	0.270314	-1.30817
hsa-miR-449c	0.77638	-0.253113
hsa-miR-4253	1.15534	0.144393
hsa-miR-802	1.21103	0.191472
hsa-miR-497*	0.935094	-0.0671083
hsa-miR-875-5p	1.31747	0.275712
hsa-miR-587	0.83397	-0.181558
hsa-miR-153	6.22147	1.82801
hsa-miR-148a	1.22009	0.198927
hsa-miR-4254	1.98056	0.683381
hsa-miR-3153	2.43257	0.888947
hsa-miR-345	0.882741	-0.124724
hsa-miR-559	1.25902	0.230335
hsa-miR-187*	0.990624	-0.00942013
hsa-miR-1268	0.903429	-0.101558
hsa-miR-3184	0.906955	-0.0976621
hsa-miR-548b-5p	0.821652	-0.196439
hsa-miR-95	0.199669	-1.6111
hsa-miR-221	0.811556	-0.208801
hsa-miR-548n	1.18934	0.173399
hsa-miR-204	1.60069	0.470436
hsa-miR-425*	0.611729	-0.491466
hsa-miR-1206	0.176619	-1.73376
hsa-miR-889	0.814749	-0.204876
hsa-miR-338-5p	2.82033	1.03685
hsa-miR-526b*	0.855699	-0.155837
hsa-miR-513c	0.586125	-0.534222
hsa-miR-767-3p	0.776085	-0.253493
hsa-miR-10a	1.5425	0.433405
hsa-miR-299-5p	0.32302	-1.13004
hsa-miR-302a*	1.59867	0.469171
hsa-miR-1306	1.88409	0.633445
hsa-let-7i*	2.32998	0.845859
hsa-miR-520d-3p	0.119421	-2.1251
hsa-miR-876-3p	1.44406	0.367456
hsa-miR-3160	0.240013	-1.42706
hsa-miR-4301	0.255154	-1.36589
hsa-miR-220c	1.01816	0.017994
hsa-miR-548a-5p	2.14226	0.761862
hsa-miR-617	1.89863	0.641134
hsa-miR-875-3p	0.733346	-0.310138
hsa-miR-339-3p	1.38878	0.328423
hsa-miR-342-5p	0.358318	-1.02633
hsa-miR-205*	1.64532	0.497937
hsa-miR-1197	1.07289	0.0703592
hsa-miR-3173	0.416567	-0.875707
hsa-miR-340*	0.316368	-1.15085
hsa-miR-10a*	1.10669	0.101369
hsa-miR-888	0.358318	-1.02633
hsa-miR-337-3p	3.87559	1.3547
hsa-miR-15a*	2.23564	0.804528
hsa-miR-577	0.452752	-0.79241
hsa-miR-7-1*	0.856942	-0.154385
hsa-miR-3152	0.301485	-1.19903
hsa-miR-448	0.987822	-0.0122524
hsa-miR-379	0.199865	-1.61011
hsa-miR-1301	1.35601	0.304545
hsa-miR-1274b	1.47848	0.391017
hsa-miR-3190-5p	1.77054	0.571285
hsa-miR-554	1.91028	0.647249
hsa-miR-219-5p	0.84249	-0.171394
hsa-miR-432	1.02418	0.0238888
hsa-miR-874	1.84883	0.614552
hsa-miR-4264	0.311202	-1.16731
hsa-miR-1913	1.14822	0.138211
hsa-miR-185	0.687895	-0.374119
hsa-miR-223	0.265566	-1.32589
hsa-miR-483-5p	1.45265	0.373392
hsa-miR-3195	2.92326	1.0727
hsa-miR-198	1.20617	0.187451
hsa-miR-330-5p	1.75693	0.563566
hsa-miR-708*	1.71447	0.539104
hsa-miR-598	2.96167	1.08575
hsa-miR-4286	0.935221	-0.0669719
hsa-miR-429	0.764058	-0.269112
hsa-miR-3189	0.19156	-1.65256
hsa-miR-424*	0.399753	-0.916909
hsa-miR-3130-3p	1.04424	0.0432871
hsa-miR-498	1.81561	0.596419
hsa-miR-92a-2*	0.855699	-0.155837
hsa-miR-361-5p	0.695239	-0.3635
hsa-miR-1471	5.4018	1.68673
hsa-miR-1271	1.31483	0.273705
hsa-miR-33b	0.159521	-1.83558
hsa-miR-601	0.151522	-1.88703
hsa-miR-552	0.412813	-0.884761
hsa-miR-3125	0.364346	-1.00965
hsa-miR-1185	0.671481	-0.398269
hsa-miR-130a	1.68831	0.523731
hsa-miR-4303	0.573795	-0.555483
hsa-miR-519b-3p	0.445408	-0.808764
hsa-miR-28-3p	1.67279	0.514491
hsa-miR-142-3p	1.15662	0.145499
hsa-let-7d*	0.485855	-0.721846
hsa-miR-107	2.69509	0.991431
hsa-miR-23a*	0.491458	-0.71038
hsa-miR-320a	3.43222	1.23321
hsa-miR-449b*	1.5301	0.425336
hsa-miR-195*	0.333185	-1.09906
hsa-miR-520b	0.39237	-0.93555
hsa-miR-511	0.230191	-1.46885
hsa-miR-518e*	0.647426	-0.43475
hsa-miR-362-5p	0.560751	-0.578478
hsa-miR-564	1.20617	0.187451
hsa-miR-1260	2.00731	0.696796
hsa-miR-1276	2.44308	0.89326
hsa-miR-2114*	2.53415	0.929859
hsa-miR-191	2.04213	0.713996
hsa-miR-4326	9.11613	2.21005
hsa-miR-544	1.00398	0.00397051
hsa-miR-625*	1.1468	0.136977
hsa-miR-548w	1.21096	0.191415
hsa-miR-200a	2.28623	0.826903
hsa-miR-140-5p	0.0699648	-2.65976
hsa-miR-7-2*	0.757976	-0.277104
hsa-miR-3065-5p	1.15534	0.144393
hsa-miR-4281	0.439069	-0.823099
hsa-miR-127-5p	6.5645	1.88168
hsa-miR-138	1.58457	0.460316
hsa-miR-3161	0.399753	-0.916909
hsa-miR-512-5p	4.19161	1.43308
hsa-miR-485-3p	1.53024	0.425422
hsa-miR-29c	0.77839	-0.250527
hsa-miR-3186-3p	1.54726	0.436484
hsa-miR-221*	0.379741	-0.968265
hsa-miR-375	0.805792	-0.215929
hsa-miR-2116*	0.695239	-0.3635
hsa-miR-4315	0.696137	-0.362209
hsa-miR-597	0.525085	-0.644195
hsa-miR-146a*	0.519184	-0.655498
hsa-miR-1201	1.56171	0.445784
hsa-miR-218-1*	1.12312	0.116106
hsa-miR-1262	0.79731	-0.226511
hsa-let-7a	0.569327	-0.563301
hsa-miR-20b	0.833351	-0.182301
hsa-miR-135b	0.202547	-1.59678
hsa-miR-543	0.586125	-0.534222
hsa-miR-523	11.2592	2.42119
hsa-miR-130b	1.88613	0.634526
hsa-miR-4265	0.0558404	-2.88526
hsa-miR-3181	0.252405	-1.37672
hsa-miR-302c*	1.05969	0.0579811
hsa-miR-1976	0.589492	-0.528494
hsa-miR-545*	0.498922	-0.695306
hsa-miR-3149	0.304477	-1.18916
hsa-miR-214*	0.475974	-0.742391
hsa-miR-885-5p	0.367817	-1.00017
hsa-miR-646	1.44916	0.370982
hsa-miR-182	1.38347	0.324592
hsa-miR-886-5p	2.38161	0.867775
hsa-miR-3194	4.50421	1.50501
hsa-miR-377	1.1426	0.133307
hsa-miR-4323	1.62558	0.485862
hsa-miR-1231	1.05969	0.0579811
hsa-miR-519a	1.02005	0.0198515
hsa-miR-3197	2.22761	0.800929
hsa-miR-628-3p	0.720429	-0.327909
hsa-miR-506	1.5425	0.433405
hsa-miR-516b	0.346689	-1.05933
hsa-miR-302d*	0.261937	-1.33965
hsa-miR-1256	1.00398	0.00397051
hsa-miR-300	0.586125	-0.534222
hsa-miR-2053	1.61101	0.476861
hsa-miR-3185	0.450042	-0.798415
hsa-miR-488*	0.672495	-0.396761
hsa-miR-502-3p	1.6692	0.512346
hsa-miR-219-2-3p	0.334689	-1.09455
hsa-miR-574-5p	0.464263	-0.767305
hsa-miR-483-3p	0.453046	-0.791762
hsa-miR-513a-3p	0.386079	-0.951715
hsa-miR-3171	0.693837	-0.365518
hsa-miR-371-3p	0.480246	-0.733456
hsa-miR-607	0.174748	-1.74441
hsa-miR-548l	0.114946	-2.16329
hsa-miR-7	0.264966	-1.32816
hsa-miR-503	1.25409	0.226407
hsa-miR-9	0.580262	-0.544276
hsa-miR-133b	0.519184	-0.655498
hsa-miR-4314	0.388818	-0.944643
hsa-miR-4285	0.798457	-0.225074
hsa-miR-15b*	1.10669	0.101369
hsa-miR-1291	0.649536	-0.431497
hsa-miR-3144-5p	1.95867	0.672267
hsa-miR-3117	0.852008	-0.16016
hsa-miR-20b*	0.65567	-0.422097
hsa-miR-509-3-5p	2.17141	0.775378
hsa-miR-532-5p	0.136177	-1.9938
hsa-miR-589	0.364346	-1.00965
hsa-miR-613	0.293563	-1.22566
hsa-miR-26b	0.40116	-0.913395
hsa-miR-516a-3p	0.430783	-0.842152
hsa-miR-1250	0.310589	-1.16928
hsa-miR-544b	0.336828	-1.08818
hsa-miR-3136	2.07785	0.731335
hsa-miR-2278	0.293563	-1.22566
hsa-miR-3190-3p	0.507838	-0.677592
hsa-miR-1246	0.199669	-1.6111
hsa-miR-296-3p	0.358318	-1.02633
hsa-miR-515-5p	1.91028	0.647249
hsa-miR-1826	0.749271	-0.288655
hsa-miR-1184	1.54726	0.436484
hsa-miR-520h	0.565084	-0.570781
hsa-miR-3145	0.365887	-1.00543
hsa-miR-126	0.504987	-0.683222
hsa-miR-26a	1.02639	0.0260523
hsa-miR-493	2.57188	0.944639
hsa-miR-454*	0.640072	-0.446174
hsa-miR-106b*	0.743284	-0.296677
hsa-miR-524-3p	0.786846	-0.239723
hsa-miR-4309	0.16115	-1.82542
hsa-miR-4294	0.780314	-0.248059
hsa-miR-3202	1.59867	0.469171
hsa-miR-1469	0.460438	-0.775577
hsa-miR-208b	0.199669	-1.6111
hsa-miR-4310	0.764591	-0.268414
hsa-miR-1237	0.783097	-0.244499
hsa-miR-183*	1.51783	0.41728
hsa-miR-185*	1.0115	0.0114331
hsa-miR-550*	0.386079	-0.951715
hsa-miR-675*	0.492072	-0.709131
hsa-miR-138-1*	0.59938	-0.51186
hsa-miR-3164	0.448407	-0.802054
hsa-miR-524-5p	2.15847	0.7694
hsa-miR-605	0.214194	-1.54087
hsa-miR-519b-5p	3.25216	1.17932
hsa-let-7i	0.316368	-1.15085
hsa-miR-548b-3p	0.111729	-2.19168
hsa-miR-576-3p	0.106333	-2.24118
hsa-miR-3172	2.43257	0.888947
hsa-miR-1288	3.1991	1.16287
hsa-miR-4258	1.83702	0.608143
hsa-miR-30a*	0.761037	-0.273074
hsa-miR-1274a	0.505158	-0.682885
hsa-miR-2276	3.56672	1.27165
hsa-miR-149	0.419442	-0.868831
hsa-miR-1825	0.377879	-0.973182
hsa-miR-3176	1.60069	0.470436
hsa-miR-1257	2.13595	0.758914
hsa-miR-650	0.460275	-0.775931
hsa-miR-33a	3.49118	1.25024
hsa-miR-3150	0.367541	-1.00092
hsa-miR-29b-1*	0.549119	-0.599441
hsa-miR-624*	0.573795	-0.555483
hsa-miR-892a	0.210089	-1.56022
hsa-miR-518c*	0.419636	-0.868368
hsa-miR-517a	0.754166	-0.282142
hsa-miR-455-3p	0.630063	-0.461936
hsa-miR-93*	7.63503	2.03275
hsa-miR-542-3p	0.208102	-1.56973
hsa-miR-140-3p	1.7302	0.548235
hsa-miR-668	1.52143	0.419649
hsa-miR-514b-5p	0.122866	-2.09666
hsa-miR-18a*	0.600426	-0.510116
hsa-miR-1236	0.698459	-0.358879
hsa-miR-220b	2.00234	0.694318
hsa-miR-3115	0.365887	-1.00543
hsa-miR-3183	0.475723	-0.74292
hsa-miR-761	1.06114	0.0593417
hsa-miR-4316	0.333177	-1.09908
hsa-miR-16-2*	2.38782	0.870382
hsa-miR-4273	0.388818	-0.944643
hsa-miR-941	1.36029	0.307695
hsa-miR-578	0.416567	-0.875707
hsa-miR-423-5p	1.22471	0.202703
hsa-miR-3130-5p	0.337023	-1.0876
hsa-miR-3147	0.0915803	-2.39054
hsa-miR-3146	1.97749	0.681827
hsa-miR-548p	1.21519	0.194898
hsa-miR-324-5p	0.817154	-0.201928
hsa-miR-1275	0.150584	-1.89323
hsa-miR-29b	0.827113	-0.189814
hsa-miR-532-3p	1.43302	0.359786
hsa-miR-212	0.560507	-0.578914
hsa-miR-887	2.57188	0.944639
hsa-miR-1260b	1.19676	0.179617
hsa-miR-526b	0.248884	-1.39077
hsa-miR-374b	0.308515	-1.17599
hsa-miR-3170	0.54476	-0.607411
hsa-miR-302d	1.18818	0.172421
hsa-miR-147b	0.145434	-1.92803
hsa-miR-2052	0.298201	-1.20999
hsa-miR-551a	0.378809	-0.970722
hsa-miR-320e	0.492119	-0.709035
hsa-miR-4279	1.13897	0.130121
hsa-miR-1281	0.943921	-0.0577132
hsa-miR-4283	0.508741	-0.675816
hsa-miR-4280	0.908631	-0.0958162
hsa-miR-500	0.232565	-1.45858
hsa-miR-449b	0.310589	-1.16928
hsa-miR-933	1.35601	0.304545
hsa-miR-181d	0.31717	-1.14832
hsa-miR-1249	1.08931	0.0855488
hsa-miR-27b*	1.41184	0.344894
hsa-miR-202	0.245984	-1.40249
hsa-miR-653	0.278679	-1.27769
hsa-miR-561	0.240586	-1.42468
hsa-miR-4312	0.611283	-0.492195
hsa-miR-222*	0.448407	-0.802054
hsa-miR-1244	0.204651	-1.58645
hsa-miR-551b	0.539746	-0.616657
hsa-miR-671-3p	0.26835	-1.31546
hsa-miR-4257	0.669432	-0.401326
hsa-miR-1289	0.225869	-1.4878
hsa-miR-657	0.416567	-0.875707
hsa-miR-588	0.999141	-0.000859423
hsa-miR-4296	0.780314	-0.248059
hsa-miR-509-5p	0.836952	-0.177989
hsa-miR-378c	0.358318	-1.02633
hsa-miR-4290	0.154297	-1.86887
hsa-miR-224*	0.403483	-0.907621
hsa-miR-450a	0.281211	-1.26865
hsa-miR-323-3p	0.654366	-0.424089
hsa-miR-223*	0.322852	-1.13056
hsa-miR-28-5p	1.31789	0.276034
hsa-miR-624	0.252303	-1.37713
hsa-miR-4263	0.264966	-1.32816
hsa-miR-520e	2.89384	1.06258
hsa-miR-518d-5p	3.8734	1.35413
hsa-miR-551b*	0.469678	-0.755708
hsa-miR-3158	0.713521	-0.337543
hsa-miR-197	1.967	0.676511
hsa-miR-30e*	0.235667	-1.44534
hsa-miR-154*	0.620015	-0.478011
hsa-miR-625	0.268507	-1.31488
hsa-miR-451	0.252405	-1.37672
hsa-miR-3166	0.935094	-0.0671083
hsa-miR-376c	1.30111	0.263221

## Sheet: CAL-27
miRNA	qmedian	logqmedian
hsa-miR-30d	0.0449895	0.176264
hsa-miR-664*	0.0478726	-0.781623
hsa-miR-2861	0.0579905	-0.179221
hsa-miR-497	0.0606772	-0.337545
hsa-miR-606	0.0642068	-0.0268946
hsa-miR-1972	0.0647162	-0.262953
hsa-miR-642	0.0706295	1.08301
hsa-miR-1323	0.0730389	-0.0803455
hsa-miR-1225-5p	0.0813906	0.636713
hsa-miR-4292	0.0883425	0.0915117
hsa-miR-1267	0.0895927	0.364788
hsa-miR-1269	0.0915001	-0.0285678
hsa-miR-125a-5p	0.0979808	0.365778
hsa-miR-4284	0.102003	-0.0742981
hsa-miR-548g	0.109724	0.260737
hsa-miR-450b-5p	0.111281	-2.10943
hsa-miR-103-2*	0.11133	0.437282
hsa-miR-579	0.116701	1.55027
hsa-miR-555	0.118716	-0.4303
hsa-miR-129-3p	0.121307	-0.240533
hsa-miR-654-5p	0.127807	0.169971
hsa-miR-583	0.133031	1.73604
hsa-miR-516b*	0.133848	-0.217471
hsa-miR-136*	0.133848	-0.857254
hsa-miR-4317	0.1365	-0.741765
hsa-miR-369-3p	0.143277	-0.927763
hsa-miR-548h	0.150995	0.259758
hsa-miR-146b-3p	0.15445	0.34839
hsa-miR-26a-1*	0.160057	-0.333734
hsa-miR-584	0.160218	-1.46462
hsa-miR-4302	0.162049	-0.559604
hsa-miR-220a	0.162602	0.25473
hsa-miR-2054	0.164905	0.685103
hsa-miR-647	0.165614	0.609294
hsa-miR-369-5p	0.16725	0.375155
hsa-miR-1285	0.167749	0.119949
hsa-miR-299-3p	0.172413	-0.776891
hsa-miR-92a	0.176328	0.174041
hsa-miR-549	0.17714	1.03571
hsa-miR-553	0.177674	0.0776133
hsa-miR-4319	0.181858	0.46475
hsa-miR-34b	0.184246	-0.0514274
hsa-miR-523*	0.187364	0.838848
hsa-miR-215	0.187683	-0.574855
hsa-miR-520g	0.187683	1.63706
hsa-miR-196a*	0.187991	-0.703421
hsa-miR-3178	0.189205	-0.764853
hsa-miR-548q	0.190022	-0.40768
hsa-miR-603	0.192781	0.728857
hsa-miR-135a	0.204348	-0.452996
hsa-miR-2110	0.206425	0.551003
hsa-miR-510	0.208965	0.893508
hsa-miR-514	0.210674	0.578076
hsa-miR-1228*	0.218337	-0.645357
hsa-miR-500*	0.219229	-0.0678432
hsa-miR-1224-3p	0.220263	-1.94298
hsa-miR-22*	0.22149	0.403073
hsa-miR-23a	0.22332	0.0420062
hsa-miR-3144-3p	0.225336	0.470098
hsa-miR-106a	0.231165	0.0709701
hsa-miR-1273c	0.231612	-0.925756
hsa-miR-425	0.23165	-0.870065
hsa-miR-105	0.233833	-0.0176379
hsa-miR-1225-3p	0.239424	0.470397
hsa-miR-643	0.239424	-0.848187
hsa-miR-575	0.24237	0.65492
hsa-miR-301a	0.242988	0.234098
hsa-miR-490-3p	0.243516	-0.415296
hsa-miR-302b*	0.24481	-0.00794617
hsa-miR-3143	0.245303	0.339617
hsa-miR-20a*	0.252022	1.12888
hsa-miR-3121	0.252459	1.26213
hsa-miR-99a*	0.252777	-0.446093
hsa-miR-638	0.253828	-0.587246
hsa-miR-629*	0.256438	1.17912
hsa-miR-101	0.257281	-0.799856
hsa-miR-26b*	0.257903	-0.29934
hsa-miR-3138	0.258366	-0.162006
hsa-miR-518b	0.261901	-0.333098
hsa-miR-154	0.263714	-0.217471
hsa-miR-518f*	0.265377	0.201209
hsa-miR-4287	0.272228	1.15426
hsa-miR-3163	0.27315	-0.506485
hsa-miR-144	0.27836	0.489745
hsa-miR-1272	0.27836	-1.16917
hsa-miR-214	0.282912	-0.0808891
hsa-miR-155*	0.282963	-0.133149
hsa-miR-105*	0.283201	-0.357293
hsa-miR-181a-2*	0.284517	-0.745864
hsa-miR-600	0.286131	0.551926
hsa-miR-759	0.286131	-0.781623
hsa-miR-210	0.29586	1.6329
hsa-miR-585	0.296663	-0.597916
hsa-miR-3129	0.296689	-0.739238
hsa-miR-556-5p	0.296689	0.644343
hsa-miR-639	0.296821	-0.368209
hsa-miR-519a*	0.300983	1.45956
hsa-miR-4293	0.302873	0.86856
hsa-miR-490-5p	0.303668	0.321803
hsa-miR-608	0.304137	-0.0527891
hsa-miR-452	0.306374	0.26123
hsa-miR-124	0.308012	0.611339
hsa-miR-422a	0.310624	0.797554
hsa-miR-621	0.311068	-0.533042
hsa-miR-615-5p	0.313082	-0.452572
hsa-miR-326	0.313082	0.268571
hsa-miR-193b	0.313492	1.09077
hsa-miR-1294	0.314626	-1.18295
hsa-miR-26a-2*	0.316055	0.450115
hsa-miR-30c-1*	0.317471	-0.86224
hsa-miR-181b	0.320248	-0.265178
hsa-miR-2115	0.321147	0.613833
hsa-miR-27a*	0.321755	-0.283528
hsa-miR-1224-5p	0.324934	0.0532337
hsa-miR-365	0.32716	-0.129377
hsa-miR-508-3p	0.329193	-1.673
hsa-miR-4256	0.329193	0.910048
hsa-miR-466	0.340653	-0.401006
hsa-miR-122*	0.341797	-0.452615
hsa-miR-626	0.342522	1.82219
hsa-miR-1179	0.343036	0.0670449
hsa-miR-519e*	0.344147	-1.3711
hsa-miR-2113	0.346818	-0.520457
hsa-miR-609	0.349849	-0.322845
hsa-miR-96*	0.350845	-0.726086
hsa-miR-1181	0.351044	0.251546
hsa-miR-1287	0.352907	0.911974
hsa-miR-665	0.35645	1.47685
hsa-miR-19a	0.356566	0.145756
hsa-miR-885-3p	0.357581	0.115985
hsa-miR-1	0.362895	0.374491
hsa-miR-1279	0.362895	-0.565126
hsa-miR-138-2*	0.363388	1.48813
hsa-miR-518a-5p	0.36677	-0.510077
hsa-miR-590-3p	0.369611	1.98348
hsa-miR-670	0.369765	1.97599
hsa-miR-4269	0.371804	0.108214
hsa-miR-1229	0.37589	0.729452
hsa-miR-568	0.379804	0.677862
hsa-miR-186	0.385831	1.02067
hsa-miR-3128	0.386441	0.622219
hsa-miR-2355	0.387351	0.444524
hsa-miR-518d-3p	0.391639	0.732481
hsa-miR-1273d	0.394119	-0.569852
hsa-miR-1183	0.394457	-1.04685
hsa-miR-1912	0.394913	-0.688259
hsa-miR-184	0.394913	-0.195106
hsa-miR-1178	0.395437	1.18014
hsa-miR-3116	0.396097	-0.281246
hsa-miR-580	0.396097	-1.27884
hsa-miR-129*	0.396232	-1.25131
hsa-miR-181c*	0.396924	-0.448615
hsa-let-7d	0.397416	-0.57446
hsa-miR-4271	0.399135	-0.783439
hsa-miR-937	0.399978	0.201324
hsa-miR-636	0.400413	0.37243
hsa-miR-589*	0.400413	0.475079
hsa-miR-640	0.401751	0.119949
hsa-miR-662	0.40639	0.4334
hsa-miR-593	0.406717	0.771728
hsa-miR-581	0.406912	-0.284598
hsa-miR-370	0.409265	-0.641381
hsa-miR-548k	0.409872	-1.83223
hsa-miR-29b-2*	0.413089	0.0616303
hsa-miR-1296	0.413688	-0.502168
hsa-miR-412	0.418924	0.994018
hsa-miR-431*	0.420346	0.214499
hsa-miR-1259	0.422215	0.663135
hsa-miR-3159	0.424326	0.803502
hsa-miR-3124	0.425063	0.189235
hsa-miR-23b*	0.426066	-1.13397
hsa-miR-519d	0.426066	0.232767
hsa-miR-542-5p	0.427895	-0.63569
hsa-miR-186*	0.428191	-0.0983703
hsa-miR-216a	0.428203	0.546226
hsa-miR-548o	0.429602	0.232767
hsa-miR-4266	0.433583	1.37875
hsa-miR-488	0.435366	1.17709
hsa-miR-940	0.435366	-0.175405
hsa-miR-548s	0.435366	-1.16129
hsa-miR-3162	0.438578	1.3067
hsa-miR-569	0.441172	-0.113642
hsa-miR-338-3p	0.441172	-0.22461
hsa-miR-1273	0.443986	-0.173758
hsa-miR-4288	0.444028	0.437282
hsa-miR-1915	0.444028	-0.121229
hsa-miR-711	0.444051	-0.0659105
hsa-miR-200c	0.445852	-0.191669
hsa-miR-1973	0.447905	-0.803175
hsa-miR-205	0.448715	-0.0139205
hsa-miR-571	0.449393	0.120725
hsa-miR-34b*	0.452908	0.65492
hsa-miR-4305	0.456832	0.0462941
hsa-miR-455-5p	0.456832	-0.0604508
hsa-miR-599	0.456925	-0.202827
hsa-miR-127-3p	0.456925	0.421808
hsa-miR-217	0.457162	-0.0271284
hsa-miR-1228	0.457531	-1.41257
hsa-miR-760	0.457663	-0.27947
hsa-miR-1264	0.457663	-0.00744959
hsa-miR-421	0.457663	0.87279
hsa-miR-873	0.457663	0.979419
hsa-miR-939	0.459833	0.278293
hsa-miR-4274	0.461115	-0.721916
hsa-miR-660	0.461173	1.15817
hsa-miR-582-5p	0.465402	-2.65031
hsa-miR-491-5p	0.468175	1.3198
hsa-miR-659	0.471165	1.15054
hsa-miR-362-3p	0.4715	1.36799
hsa-miR-922	0.474324	-0.513152
hsa-miR-3182	0.474324	2.28937
hsa-miR-744*	0.476273	-0.0176379
hsa-miR-500b	0.477477	0.243001
hsa-miR-190	0.477626	0.195887
hsa-miR-596	0.48099	-0.208005
hsa-miR-4330	0.483799	-0.133834
hsa-miR-4311	0.485821	-0.090911
hsa-miR-654-3p	0.488292	0.0739811
hsa-miR-641	0.489752	-0.0841808
hsa-miR-634	0.490476	-0.523264
hsa-miR-376b	0.490476	-0.893391
hsa-miR-487b	0.491079	0.240965
hsa-miR-342-3p	0.491107	-0.329442
hsa-miR-337-5p	0.491199	0.869834
hsa-miR-1299	0.491199	0.521372
hsa-miR-148b*	0.491915	0.402985
hsa-miR-339-5p	0.493081	0.2219
hsa-miR-1282	0.493182	0.099086
hsa-miR-122	0.494889	0.919826
hsa-miR-1914*	0.500811	-0.220314
hsa-miR-3151	0.501494	0.601831
hsa-miR-99a	0.50245	-0.502168
hsa-miR-518e	0.502559	0.529594
hsa-miR-944	0.505741	0.42614
hsa-miR-103	0.506395	-0.172654
hsa-miR-1827	0.508474	-0.233187
hsa-miR-218	0.509999	0.489216
hsa-miR-1233	0.514491	0.0500415
hsa-miR-630	0.518482	-0.0268946
hsa-miR-3198	0.524475	0.293592
hsa-miR-372	0.524475	0.311495
hsa-miR-520c-3p	0.525359	0.827425
hsa-miR-572	0.526282	0.375155
hsa-miR-525-3p	0.526564	-0.607548
hsa-miR-152	0.52823	0.850392
hsa-miR-27a	0.529313	-0.347019
hsa-miR-517b	0.52957	-1.06669
hsa-miR-192*	0.52957	-0.208005
hsa-miR-380*	0.530243	0.599994
hsa-miR-216b	0.531488	0.757125
hsa-miR-3157	0.535706	0.373257
hsa-miR-518c	0.537108	1.08426
hsa-miR-491-3p	0.544685	1.3685
hsa-let-7f-1*	0.549339	-0.248507
hsa-miR-1263	0.549933	1.31509
hsa-miR-4322	0.549956	-0.0175298
hsa-miR-200c*	0.551096	0.425433
hsa-miR-4267	0.55153	1.64671
hsa-miR-4259	0.555455	0.0369584
hsa-miR-4299	0.555856	0.46475
hsa-miR-1539	0.558052	-0.136385
hsa-miR-1307	0.559752	0.268666
hsa-miR-199a-3p	0.56113	1.63812
hsa-miR-4268	0.562786	0.608225
hsa-miR-494	0.562786	0.284653
hsa-miR-18b*	0.563009	0.757125
hsa-miR-1292	0.563658	0.65854
hsa-miR-518f	0.565609	0.063521
hsa-miR-1202	0.567256	-0.097348
hsa-miR-211	0.568289	0.107871
hsa-miR-548j	0.568556	1.40373
hsa-miR-573	0.568556	0.0280074
hsa-miR-30d*	0.569418	-0.0976678
hsa-miR-3148	0.569418	0.644608
hsa-miR-4324	0.569608	0.222599
hsa-miR-24-1*	0.569817	1.30993
hsa-miR-501-3p	0.571435	1.44666
hsa-miR-106a*	0.571773	0.86856
hsa-miR-1255a	0.574858	0.117899
hsa-miR-935	0.575964	-1.25696
hsa-miR-1270	0.57761	1.66794
hsa-miR-1297	0.578419	0.584439
hsa-miR-24-2*	0.580868	0.16207
hsa-miR-411*	0.582022	0.949747
hsa-miR-3201	0.583717	-2.05723
hsa-miR-1909*	0.5856	-0.526163
hsa-miR-139-3p	0.586817	1.34263
hsa-miR-19b-1*	0.587232	0.911974
hsa-miR-3120	0.587365	0.258927
hsa-miR-92b*	0.590191	0.374491
hsa-miR-96	0.590868	-0.283361
hsa-miR-199b-5p	0.592583	0.616642
hsa-miR-4261	0.592685	0.116575
hsa-miR-509-3p	0.593115	-1.49016
hsa-miR-125b-2*	0.594249	-0.995304
hsa-miR-3134	0.594249	-0.448528
hsa-miR-1908	0.597877	1.53269
hsa-miR-1238	0.597915	0.651843
hsa-miR-320d	0.598606	1.45752
hsa-miR-142-5p	0.599815	1.81778
hsa-miR-1203	0.599815	0.114364
hsa-miR-143*	0.600449	1.05881
hsa-miR-340	0.60261	0.65492
hsa-miR-4329	0.602883	-0.00641378
hsa-miR-1204	0.605217	1.07453
hsa-miR-4295	0.605217	0.355156
hsa-miR-522	0.609938	0.0233301
hsa-miR-30c-2*	0.610152	-0.202827
hsa-miR-590-5p	0.612522	0.341042
hsa-miR-150*	0.613975	0.0329543
hsa-miR-891a	0.617228	-1.13586
hsa-miR-151-3p	0.618021	0.408988
hsa-miR-1227	0.618352	-1.80239
hsa-miR-1207-3p	0.61915	1.12062
hsa-miR-27b	0.621402	-0.145775
hsa-let-7b	0.621762	-0.149186
hsa-miR-3191	0.624329	0.236646
hsa-miR-495	0.625639	-0.0258441
hsa-miR-548x	0.626034	-0.792067
hsa-miR-374b*	0.631823	-2.74565
hsa-miR-190b	0.632358	0.0986753
hsa-miR-519c-5p	0.63407	-1.78528
hsa-miR-193b*	0.635721	0.504311
hsa-miR-649	0.635963	-0.937416
hsa-miR-219-1-3p	0.63599	0.481609
hsa-let-7g*	0.63599	-1.04741
hsa-miR-374a*	0.63599	0.3762
hsa-miR-595	0.637174	-1.05025
hsa-miR-224	0.638512	0.362273
hsa-miR-504	0.638567	-0.931102
hsa-miR-30c	0.640124	0.612505
hsa-miR-143	0.640124	-2.84748
hsa-miR-4277	0.641224	0.381187
hsa-miR-520a-3p	0.641997	0.709909
hsa-miR-556-3p	0.645986	0.208949
hsa-miR-384	0.650314	0.743969
hsa-miR-1308	0.651541	-0.271419
hsa-miR-1182	0.65478	0.279617
hsa-miR-3155	0.660145	0.606072
hsa-miR-181c	0.661938	1.10824
hsa-miR-196b*	0.663651	-0.028164
hsa-miR-155	0.663694	-0.185904
hsa-miR-346	0.663778	-1.01364
hsa-miR-129-5p	0.663778	-2.01717
hsa-miR-612	0.664318	-0.455597
hsa-miR-548d-3p	0.664595	-0.573307
hsa-miR-604	0.665192	0.587067
hsa-miR-3139	0.666591	0.351497
hsa-miR-513a-5p	0.669646	-0.929089
hsa-let-7e	0.670062	-0.527309
hsa-miR-574-3p	0.671701	0.653368
hsa-miR-101*	0.671828	-0.0841808
hsa-miR-1910	0.671828	0.105737
hsa-miR-4260	0.671828	-0.154711
hsa-miR-1538	0.672079	0.29381
hsa-miR-1975	0.6816	-0.171758
hsa-miR-520c-5p	0.68636	0.796228
hsa-miR-411	0.686362	1.96703
hsa-miR-767-5p	0.68789	1.07097
hsa-miR-2909	0.689581	0.495471
hsa-miR-766	0.691973	-0.4583
hsa-miR-377*	0.694442	-0.900441
hsa-miR-409-3p	0.699567	-0.632074
hsa-miR-373	0.701055	0.322216
hsa-miR-567	0.703075	-0.3037
hsa-miR-548v	0.704392	0.0517443
hsa-miR-876-5p	0.705726	0.418751
hsa-miR-3179	0.706792	0.526984
hsa-miR-103-as	0.70699	-0.0527891
hsa-miR-144*	0.70699	0.442753
hsa-miR-409-5p	0.707773	0.903346
hsa-miR-16	0.710295	-0.0328014
hsa-miR-4262	0.711113	-0.303955
hsa-miR-183	0.711113	-0.482517
hsa-miR-3122	0.711113	-0.811815
hsa-miR-4313	0.713336	-1.70453
hsa-miR-151-5p	0.71352	0.808689
hsa-miR-3156	0.7145	1.74815
hsa-miR-877	0.7145	-0.195106
hsa-miR-148b	0.71473	0.0991031
hsa-miR-2115*	0.716244	1.49856
hsa-miR-4318	0.7167	0.485697
hsa-miR-515-3p	0.717124	-0.563141
hsa-miR-4289	0.719325	0.22926
hsa-miR-764	0.720144	-0.340924
hsa-miR-758	0.720726	0.638744
hsa-miR-3119	0.724086	0.661506
hsa-miR-328	0.731264	0.468353
hsa-miR-19b-2*	0.733446	0.322433
hsa-miR-618	0.737894	0.367297
hsa-let-7f-2*	0.737894	1.23778
hsa-miR-1265	0.738082	0.896582
hsa-miR-30e	0.738773	1.72812
hsa-miR-432*	0.741307	0.184361
hsa-miR-302f	0.743815	1.4691
hsa-miR-192	0.744931	-0.0572322
hsa-miR-146b-5p	0.747899	0.611339
hsa-miR-320b	0.748659	-0.781623
hsa-miR-145	0.749965	0.259074
hsa-miR-149*	0.752272	-0.563141
hsa-miR-921	0.752316	0.994209
hsa-miR-3137	0.752316	0.645835
hsa-miR-29c*	0.753122	0.0396899
hsa-miR-1252	0.753248	0.705013
hsa-miR-4307	0.754843	0.578076
hsa-miR-888*	0.755066	0.179106
hsa-miR-1470	0.756185	-0.237445
hsa-miR-632	0.756185	0.111704
hsa-miR-194*	0.756739	-0.247794
hsa-miR-627	0.757863	0.285722
hsa-miR-718	0.762297	-0.566944
hsa-miR-3180-5p	0.764363	0.102311
hsa-miR-132	0.767069	0.661506
hsa-miR-33a*	0.768609	1.52803
hsa-miR-648	0.768778	0.661506
hsa-miR-188-5p	0.768889	-0.284598
hsa-miR-655	0.769311	-0.336172
hsa-miR-502-5p	0.771381	0.348176
hsa-miR-675	0.77581	1.55027
hsa-miR-1180	0.779964	0.611339
hsa-miR-193a-5p	0.78052	1.42347
hsa-miR-4306	0.786209	0.622219
hsa-miR-363*	0.78864	0.208731
hsa-miR-486-5p	0.789694	0.521888
hsa-miR-525-5p	0.792005	1.11368
hsa-miR-106b	0.792066	-0.597959
hsa-miR-99b	0.795081	0.930603
hsa-miR-512-3p	0.795081	0.00506575
hsa-miR-367*	0.797471	0.391851
hsa-miR-661	0.798827	0.485697
hsa-miR-570	0.798827	-0.171552
hsa-miR-15b	0.802267	-0.0294823
hsa-miR-1283	0.802267	-0.310001
hsa-miR-181a	0.802567	0.157041
hsa-miR-1226*	0.804551	1.198
hsa-miR-193a-3p	0.804551	0.189235
hsa-miR-4304	0.80705	0.376825
hsa-miR-548d-5p	0.807441	0.0985841
hsa-miR-424	0.811296	-0.108014
hsa-miR-486-3p	0.812203	0.513357
hsa-miR-765	0.812203	-0.0983123
hsa-miR-592	0.81642	1.95078
hsa-miR-548m	0.81642	0.988622
hsa-miR-139-5p	0.817759	0.208949
hsa-miR-296-5p	0.817759	-0.471078
hsa-let-7g	0.819215	-0.538338
hsa-miR-182*	0.822748	0.109407
hsa-miR-206	0.822748	1.02571
hsa-miR-208a	0.822748	1.03009
hsa-miR-150	0.823926	1.03564
hsa-miR-146a	0.825266	1.06374
hsa-miR-380	0.825266	-0.284658
hsa-miR-492	0.82558	0.22926
hsa-miR-629	0.82795	0.520641
hsa-miR-3199	0.830247	1.24819
hsa-miR-24	0.830353	-0.348528
hsa-miR-550	0.835921	-0.0148346
hsa-miR-3180-3p	0.83816	-0.186031
hsa-miR-516a-5p	0.83816	-0.336172
hsa-miR-586	0.839117	0.318061
hsa-miR-383	0.8405	1.15733
hsa-miR-769-5p	0.841429	-0.162006
hsa-miR-9*	0.842183	-0.0116601
hsa-miR-330-3p	0.842356	0.268666
hsa-miR-325	0.842946	0.216708
hsa-miR-485-5p	0.844082	-0.712378
hsa-miR-566	0.846588	0.063521
hsa-miR-891b	0.850436	0.601274
hsa-miR-557	0.850436	0.00517768
hsa-miR-563	0.850519	-0.397753
hsa-miR-378*	0.856181	-0.00518505
hsa-miR-4298	0.856663	-0.140908
hsa-miR-521	0.856663	0.208731
hsa-miR-202*	0.856665	0.0802826
hsa-miR-1200	0.861409	-0.758912
hsa-miR-610	0.863491	0.311495
hsa-miR-128	0.864353	-0.848877
hsa-miR-2277	0.868569	-0.340924
hsa-miR-18b	0.871526	0.375155
hsa-miR-1303	0.871824	-1.50738
hsa-miR-135b*	0.872506	-3.03921
hsa-miR-1909	0.87396	-0.922771
hsa-miR-671-5p	0.874735	0.00508555
hsa-miR-3065-3p	0.874735	-0.0841808
hsa-miR-222	0.874798	0.353508
hsa-miR-4300	0.875334	-0.337803
hsa-miR-367	0.875334	-0.752546
hsa-miR-4272	0.876786	0.245054
hsa-miR-194	0.878643	-0.409999
hsa-miR-614	0.881847	-0.63569
hsa-miR-541	0.88239	0.738141
hsa-miR-602	0.885831	-0.831569
hsa-miR-637	0.887532	0.285722
hsa-miR-10b	0.892577	-1.11111
hsa-miR-376a	0.897615	-0.81832
hsa-miR-132*	0.906313	0.942471
hsa-miR-25*	0.906366	-0.26226
hsa-miR-30b	0.90695	0.166872
hsa-miR-3132	0.90724	-1.15637
hsa-miR-744	0.911977	0.984131
hsa-miR-541*	0.911977	0.162386
hsa-miR-1245	0.913099	-1.01229
hsa-miR-374a	0.919265	-0.638223
hsa-miR-622	0.919265	-1.19444
hsa-miR-382	0.919265	-0.22461
hsa-miR-297	0.922296	1.03062
hsa-miR-410	0.922797	0.119949
hsa-miR-593*	0.922797	-0.511134
hsa-miR-21*	0.928395	-0.195106
hsa-miR-32	0.932149	-0.226309
hsa-miR-1255b	0.932348	-0.811869
hsa-miR-298	0.934407	-0.926096
hsa-miR-32*	0.934407	-1.25131
hsa-miR-30b*	0.935025	0.323187
hsa-miR-450b-3p	0.936215	-0.911923
hsa-miR-513b	0.940834	0.457205
hsa-miR-376a*	0.94134	-1.26262
hsa-miR-548c-5p	0.944375	-0.170852
hsa-miR-762	0.94858	0.0443472
hsa-miR-1915*	0.94858	1.18533
hsa-miR-449a	0.949873	0.660154
hsa-miR-199b-3p	0.953221	0.183899
hsa-miR-135a*	0.954301	0.71319
hsa-miR-628-5p	0.959348	0.325583
hsa-miR-663	0.959906	-0.09214
hsa-miR-4328	0.967731	-0.119311
hsa-miR-379*	0.96844	1.45941
hsa-miR-3186-5p	0.970948	1.0253
hsa-miR-1266	0.971404	-0.781623
hsa-miR-619	0.971836	0.0443079
hsa-let-7a-2*	0.972229	-0.511134
hsa-miR-125b-1*	0.973236	0.394897
hsa-miR-920	0.973464	0.311495
hsa-miR-3192	0.973464	-0.494046
hsa-miR-1208	0.974487	0.816675
hsa-miR-3165	0.976069	-2.32298
hsa-miR-302e	0.980805	0.0780058
hsa-miR-548a-3p	0.982517	0.348176
hsa-miR-25	0.982517	-0.408995
hsa-miR-1322	0.982623	0.0144867
hsa-miR-137	0.985275	-2.61676
hsa-miR-3142	0.986176	-0.783237
hsa-miR-582-3p	0.988408	-0.201187
hsa-miR-3193	0.988408	0.372393
hsa-miR-433	0.992085	0.554684
hsa-miR-499-5p	0.992578	0.578076
hsa-miR-196a	0.993607	-1.6747
hsa-miR-3127	0.993607	-0.691526
hsa-miR-934	0.994828	0.620523
hsa-miR-1248	0.994828	-0.220314
hsa-miR-548i	1.00118	-0.229311
hsa-miR-130b*	1.00508	-1.21516
hsa-miR-92a-1*	1.0051	-0.259572
hsa-miR-1253	1.00519	0.921384
hsa-miR-487a	1.01429	-1.52171
hsa-miR-652	1.01459	0.375156
hsa-miR-4325	1.01459	0.547941
hsa-miR-29a	1.0236	-0.342074
hsa-miR-195	1.02423	-0.562808
hsa-miR-938	1.0284	1.00628
hsa-miR-3141	1.03034	0.445515
hsa-miR-505	1.03323	-0.154711
hsa-miR-519c-3p	1.0335	-0.032069
hsa-miR-1207-5p	1.0335	-0.514306
hsa-miR-591	1.0335	0.475079
hsa-miR-335*	1.03575	-1.21787
hsa-miR-4291	1.03699	-0.824218
hsa-miR-134	1.03765	0.0750776
hsa-miR-2114	1.04048	0.705274
hsa-miR-4270	1.04049	-0.428415
hsa-miR-200b	1.04049	-0.523092
hsa-miR-449c*	1.0429	-0.350421
hsa-miR-4320	1.0453	-1.35759
hsa-miR-4282	1.04535	0.710871
hsa-miR-34c-3p	1.04738	-0.28095
hsa-miR-99b*	1.05131	-0.0803455
hsa-miR-4308	1.05311	-1.13866
hsa-miR-664	1.05468	0.12714
hsa-miR-518a-3p	1.0594	0.932571
hsa-miR-200a*	1.06357	-0.0678432
hsa-miR-548u	1.06357	-0.773982
hsa-miR-125a-3p	1.06558	-0.916345
hsa-miR-924	1.06558	-0.412584
hsa-miR-644	1.06615	0.47896
hsa-miR-188-3p	1.06934	1.12812
hsa-miR-1290	1.07355	-1.36087
hsa-miR-181a*	1.07677	-1.41474
hsa-let-7c*	1.07679	1.5961
hsa-miR-454	1.07797	-0.926096
hsa-miR-3135	1.0807	0.0351263
hsa-miR-519e	1.08113	-0.514371
hsa-miR-331-5p	1.08316	-0.915258
hsa-miR-4252	1.08359	0.721111
hsa-miR-200b*	1.08637	0.00118385
hsa-miR-892b	1.08723	0.268571
hsa-miR-301b	1.09116	0.707195
hsa-miR-363	1.09116	-1.6462
hsa-miR-936	1.09341	-1.42952
hsa-miR-145*	1.09583	-0.475199
hsa-miR-126*	1.10083	-1.03156
hsa-miR-539	1.10361	0.551673
hsa-miR-517c	1.10371	0.741316
hsa-miR-520f	1.10416	-1.27884
hsa-miR-329	1.10418	-1.26244
hsa-miR-371-5p	1.10418	-1.33979
hsa-miR-3118	1.10773	0.0872453
hsa-miR-499-3p	1.10779	-0.835673
hsa-miR-378b	1.10959	-1.14737
hsa-miR-616*	1.11153	-2.41248
hsa-miR-1258	1.1139	-0.289471
hsa-miR-3123	1.11429	1.05617
hsa-miR-501-5p	1.11562	0.0329543
hsa-miR-324-3p	1.11795	-0.019382
hsa-miR-365*	1.11818	0.65492
hsa-miR-141	1.11818	-1.07354
hsa-miR-576-5p	1.12116	-0.595059
hsa-miR-3168	1.12298	-0.831569
hsa-miR-1911*	1.12364	-0.169505
hsa-miR-10b*	1.12513	0.376399
hsa-miR-34c-5p	1.12513	-0.707082
hsa-miR-3188	1.12539	0.61486
hsa-miR-4251	1.12744	-0.277253
hsa-miR-1298	1.12744	1.05418
hsa-let-7c	1.12744	0.162704
hsa-miR-3175	1.12744	0.0141857
hsa-let-7e*	1.12831	0.508385
hsa-miR-19a*	1.1289	0.543415
hsa-miR-125b	1.13499	0.111704
hsa-miR-34a	1.13558	-0.452572
hsa-miR-218-2*	1.14172	-0.409808
hsa-miR-323b-3p	1.14285	-0.303955
hsa-miR-203	1.14329	-0.56244
hsa-miR-378	1.15076	0.0640544
hsa-miR-562	1.15076	1.24771
hsa-miR-484	1.15624	-0.409934
hsa-miR-1302	1.15691	1.10863
hsa-miR-423-3p	1.16402	-0.436978
hsa-miR-1243	1.16409	-0.595847
hsa-miR-3140	1.17004	-0.929089
hsa-miR-92b	1.17534	0.684793
hsa-miR-373*	1.17594	0.151936
hsa-miR-527	1.17631	0.168348
hsa-miR-548f	1.17669	-1.83122
hsa-miR-1234	1.1816	0.250216
hsa-miR-31*	1.18335	0.616642
hsa-miR-526a	1.18335	-0.397942
hsa-miR-4255	1.18527	1.23393
hsa-miR-1304	1.18569	-0.950776
hsa-miR-191*	1.1878	0.133526
hsa-miR-1277	1.1901	0.174168
hsa-miR-611	1.19026	0.236646
hsa-miR-1911	1.19026	0.869285
hsa-miR-19b	1.19275	0.111493
hsa-miR-141*	1.19615	0.174168
hsa-miR-2117	1.19886	-0.645357
hsa-miR-3131	1.2012	0.117899
hsa-miR-34a*	1.20189	-1.75786
hsa-miR-616	1.20245	-0.154709
hsa-miR-199a-5p	1.20353	-1.79809
hsa-miR-100*	1.20832	0.996428
hsa-miR-943	1.20832	0.279617
hsa-miR-302b	1.21639	0.832132
hsa-miR-30a	1.22288	0.0329543
hsa-miR-4321	1.22302	1.36803
hsa-miR-1324	1.22751	0.102367
hsa-miR-1226	1.23211	-0.782717
hsa-miR-3169	1.23211	-2.13102
hsa-miR-3074	1.23238	0.140426
hsa-miR-335	1.23238	-1.66062
hsa-miR-3126-3p	1.23238	-0.287729
hsa-miR-93	1.23496	-0.738927
hsa-miR-148a*	1.23803	-1.57782
hsa-miR-1251	1.23803	-0.155273
hsa-miR-4327	1.23924	0.709909
hsa-miR-645	1.24198	0.506075
hsa-miR-663b	1.24622	-0.295963
hsa-miR-1205	1.24845	0.0396899
hsa-miR-100	1.24932	-1.81645
hsa-miR-3154	1.25767	1.458
hsa-miR-4278	1.25767	-1.07142
hsa-miR-890	1.25841	0.26123
hsa-miR-130a*	1.26209	1.32884
hsa-miR-3196	1.26209	1.41391
hsa-miR-520a-5p	1.26332	-0.68173
hsa-miR-623	1.26377	0.121245
hsa-miR-381	1.26377	-2.19526
hsa-miR-720	1.26377	-0.23611
hsa-miR-505*	1.26699	0.529677
hsa-miR-136	1.26699	-0.85316
hsa-miR-548c-3p	1.27248	0.133914
hsa-miR-361-3p	1.27507	-0.199408
hsa-miR-620	1.27769	0.172105
hsa-miR-29a*	1.2843	-1.81986
hsa-miR-548t	1.28601	0.211037
hsa-miR-196b	1.29011	-2.39142
hsa-miR-15a	1.29554	0.380157
hsa-miR-302a	1.29554	0.849768
hsa-miR-17	1.29573	0.4886
hsa-miR-323-5p	1.29662	-1.2007
hsa-miR-517*	1.29789	0.366113
hsa-let-7f	1.29789	-0.884093
hsa-miR-4275	1.29853	-1.86788
hsa-miR-147	1.29853	-1.15998
hsa-miR-769-3p	1.30809	0.670824
hsa-miR-522*	1.30809	-0.541247
hsa-miR-545	1.30822	0.691796
hsa-miR-514b-3p	1.30822	-1.16129
hsa-miR-133a	1.30999	-0.706877
hsa-miR-16-1*	1.31511	-0.405578
hsa-miR-1254	1.31529	0.546707
hsa-miR-3167	1.32054	-0.673346
hsa-miR-124*	1.32087	-0.0415016
hsa-miR-331-3p	1.32262	1.03815
hsa-miR-1295	1.32262	-0.882642
hsa-miR-3177	1.3293	0.220115
hsa-miR-17*	1.33072	0.542723
hsa-miR-20a	1.33072	-0.643674
hsa-miR-1537	1.34124	-1.16774
hsa-miR-633	1.34153	-0.574855
hsa-miR-493*	1.3442	0.140426
hsa-let-7b*	1.34884	-0.587968
hsa-miR-635	1.34916	0.606072
hsa-miR-21	1.36547	-0.352291
hsa-miR-98	1.36547	-0.137509
hsa-miR-520d-5p	1.36547	0.0144867
hsa-miR-1321	1.36632	0.316023
hsa-miR-656	1.37166	-0.335851
hsa-miR-1286	1.37446	0.322433
hsa-miR-489	1.37665	0.379523
hsa-miR-651	1.37793	-0.355168
hsa-miR-496	1.37961	0.459301
hsa-miR-507	1.38018	-1.03124
hsa-miR-323b-5p	1.38048	1.67041
hsa-miR-631	1.38048	-0.468982
hsa-miR-886-3p	1.38048	-0.63442
hsa-miR-23b	1.38122	0.151879
hsa-miR-942	1.38152	0.375156
hsa-miR-548e	1.38484	-0.690163
hsa-miR-187	1.38702	-0.340924
hsa-miR-3126-5p	1.39311	0.0960615
hsa-miR-1278	1.39311	0.234098
hsa-miR-1293	1.40441	-0.716843
hsa-miR-1305	1.40641	0.795995
hsa-miR-1261	1.41648	-0.848158
hsa-miR-3187	1.41648	-0.125121
hsa-miR-302c	1.41662	-0.543231
hsa-miR-431	1.41678	0.572722
hsa-miR-22	1.42119	-0.188803
hsa-miR-1468	1.42406	-0.262809
hsa-miR-31	1.4264	-0.801368
hsa-miR-1914	1.4309	0.990821
hsa-miR-558	1.43467	-0.345632
hsa-miR-658	1.43659	-0.807769
hsa-miR-3200	1.44021	-0.27947
hsa-miR-18a	1.44164	0.46475
hsa-miR-770-5p	1.44212	-0.811869
hsa-miR-708	1.44212	1.31655
hsa-miR-1979	1.44383	-0.71115
hsa-miR-508-5p	1.44383	-0.952357
hsa-miR-1284	1.4512	-0.831569
hsa-miR-615-3p	1.45126	0.376399
hsa-miR-1247	1.45126	0.118133
hsa-miR-877*	1.45246	-0.450712
hsa-miR-3133	1.45425	-1.35338
hsa-miR-2116	1.45425	-0.711093
hsa-miR-4276	1.45522	1.458
hsa-let-7a*	1.45522	-0.811962
hsa-miR-1280	1.45522	0.233747
hsa-miR-320c	1.45522	0.0239394
hsa-miR-452*	1.45522	1.07097
hsa-miR-33b*	1.45522	0.273918
hsa-miR-1193	1.45674	0.375155
hsa-miR-4297	1.45703	0.213522
hsa-miR-3174	1.45703	-1.37824
hsa-miR-449c	1.45765	0.671465
hsa-miR-4253	1.46159	0.299482
hsa-miR-802	1.46251	0.260737
hsa-miR-497*	1.46402	0.37243
hsa-miR-875-5p	1.47972	0.738141
hsa-miR-587	1.48423	0.170324
hsa-miR-153	1.48426	0.663362
hsa-miR-148a	1.49227	0.778103
hsa-miR-4254	1.49629	-0.37635
hsa-miR-3153	1.49642	0.0991031
hsa-miR-345	1.50529	0.132534
hsa-miR-559	1.50842	-0.599039
hsa-miR-187*	1.52006	0.295796
hsa-miR-1268	1.52472	-0.423457
hsa-miR-3184	1.53025	0.258927
hsa-miR-548b-5p	1.53025	-1.78827
hsa-miR-95	1.53134	1.35897
hsa-miR-221	1.54249	-0.641918
hsa-miR-548n	1.54849	-0.452572
hsa-miR-204	1.54849	-0.332507
hsa-miR-425*	1.55699	0.348271
hsa-miR-1206	1.55975	-0.712378
hsa-miR-889	1.56129	0.274055
hsa-miR-338-5p	1.56626	-0.0467765
hsa-miR-526b*	1.56849	1.10229
hsa-miR-513c	1.57055	-0.564655
hsa-miR-767-3p	1.57965	-1.55744
hsa-miR-10a	1.58297	-1.07689
hsa-miR-299-5p	1.59162	0.627015
hsa-miR-302a*	1.59162	-0.98939
hsa-miR-1306	1.59162	-1.46253
hsa-let-7i*	1.59736	0.846561
hsa-miR-520d-3p	1.60015	-0.253847
hsa-miR-876-3p	1.60063	-1.41729
hsa-miR-3160	1.60814	0.400295
hsa-miR-4301	1.60814	0.987867
hsa-miR-220c	1.60814	-0.133149
hsa-miR-548a-5p	1.61439	-0.855518
hsa-miR-617	1.61495	-0.81832
hsa-miR-875-3p	1.61868	-0.446093
hsa-miR-339-3p	1.62531	-0.676341
hsa-miR-342-5p	1.62531	-1.06992
hsa-miR-205*	1.63003	-1.12413
hsa-miR-1197	1.63104	-0.397379
hsa-miR-3173	1.6319	-0.209123
hsa-miR-340*	1.64127	0.741316
hsa-miR-10a*	1.65584	1.02241
hsa-miR-888	1.65877	-1.673
hsa-miR-337-3p	1.6626	1.77442
hsa-miR-15a*	1.67089	-0.0671824
hsa-miR-577	1.68134	-1.04155
hsa-miR-7-1*	1.68134	-0.535118
hsa-miR-3152	1.68311	1.3198
hsa-miR-448	1.68434	-0.918455
hsa-miR-379	1.68514	-0.475778
hsa-miR-1301	1.68521	0.204984
hsa-miR-1274b	1.69382	-0.0702626
hsa-miR-3190-5p	1.69824	-0.564655
hsa-miR-554	1.69838	1.41223
hsa-miR-219-5p	1.70947	-0.968101
hsa-miR-432	1.71511	-0.383312
hsa-miR-874	1.72069	-0.00518505
hsa-miR-4264	1.72188	-0.0409203
hsa-miR-1913	1.72672	-0.193675
hsa-miR-185	1.72672	1.10006
hsa-miR-223	1.72755	-0.19205
hsa-miR-483-5p	1.72969	0.161557
hsa-miR-3195	1.73499	0.479305
hsa-miR-198	1.73616	-1.42952
hsa-miR-330-5p	1.73659	-0.62417
hsa-miR-708*	1.74139	0.0326936
hsa-miR-598	1.75779	0.603074
hsa-miR-4286	1.7694	0.0396829
hsa-miR-429	1.77309	0.0616303
hsa-miR-3189	1.77309	0.168348
hsa-miR-424*	1.78261	0.735214
hsa-miR-3130-3p	1.78261	-0.480698
hsa-miR-498	1.78261	-0.487801
hsa-miR-92a-2*	1.7922	-1.21507
hsa-miR-361-5p	1.79398	-1.40727
hsa-miR-1471	1.79514	-2.14814
hsa-miR-1271	1.7987	0.0739654
hsa-miR-33b	1.82211	-1.11111
hsa-miR-601	1.82444	0.703756
hsa-miR-552	1.82546	0.984131
hsa-miR-3125	1.82616	0.521847
hsa-miR-1185	1.82773	-0.229311
hsa-miR-130a	1.83322	0.229853
hsa-miR-4303	1.83322	0.278041
hsa-miR-519b-3p	1.83717	-0.364646
hsa-miR-28-3p	1.83913	-0.783439
hsa-miR-142-3p	1.8429	0.996428
hsa-let-7d*	1.8429	0.684539
hsa-miR-107	1.8429	-0.263173
hsa-miR-23a*	1.84301	1.26909
hsa-miR-320a	1.84505	-0.268712
hsa-miR-449b*	1.8475	-0.899158
hsa-miR-195*	1.8494	0.536184
hsa-miR-520b	1.8527	0.852038
hsa-miR-511	1.8527	1.23016
hsa-miR-518e*	1.8527	1.03009
hsa-miR-362-5p	1.8599	-0.409808
hsa-miR-564	1.8599	0.725759
hsa-miR-1260	1.86306	0.0576996
hsa-miR-1276	1.86306	0.583445
hsa-miR-2114*	1.87201	0.32716
hsa-miR-191	1.89026	0.358307
hsa-miR-4326	1.8941	-0.621556
hsa-miR-544	1.90473	-1.3266
hsa-miR-625*	1.90524	0.930603
hsa-miR-548w	1.90758	-2.5085
hsa-miR-200a	1.91908	-1.51764
hsa-miR-140-5p	1.922	0.519589
hsa-miR-7-2*	1.92499	-1.73082
hsa-miR-3065-5p	1.92499	-1.33289
hsa-miR-4281	1.92499	-1.19182
hsa-miR-127-5p	1.92499	-0.312981
hsa-miR-138	1.92499	0.802036
hsa-miR-3161	1.93197	-1.67136
hsa-miR-512-5p	1.93509	0.564058
hsa-miR-485-3p	1.93771	-0.376353
hsa-miR-29c	1.93771	-2.20978
hsa-miR-3186-3p	1.93771	-2.42653
hsa-miR-221*	1.94087	-1.21507
hsa-miR-375	1.94131	1.00681
hsa-miR-2116*	1.95585	-0.133834
hsa-miR-4315	1.9571	1.94475
hsa-miR-597	1.9571	-2.01105
hsa-miR-146a*	1.9571	0.546226
hsa-miR-1201	1.96966	0.0298936
hsa-miR-218-1*	1.98286	1.07065
hsa-miR-1262	1.98336	-1.69149
hsa-let-7a	1.98398	0.602215
hsa-miR-20b	1.9973	-0.146771
hsa-miR-135b	2.00621	-0.397753
hsa-miR-543	2.02133	-2.73774
hsa-miR-523	2.02133	-0.00641378
hsa-miR-130b	2.02387	-0.278737
hsa-miR-4265	2.0244	0.718268
hsa-miR-3181	2.02829	0.331536
hsa-miR-302c*	2.03381	-0.49017
hsa-miR-1976	2.03381	-0.23311
hsa-miR-545*	2.03576	-0.443171
hsa-miR-3149	2.04049	-1.46269
hsa-miR-214*	2.05088	1.97819
hsa-miR-885-5p	2.05672	0.65492
hsa-miR-646	2.0663	-0.78191
hsa-miR-182	2.07271	0.0363188
hsa-miR-886-5p	2.07394	-0.978459
hsa-miR-3194	2.08024	0.181371
hsa-miR-377	2.08593	-0.125737
hsa-miR-4323	2.09204	-0.930246
hsa-miR-1231	2.09204	-0.559013
hsa-miR-519a	2.0987	0.80055
hsa-miR-3197	2.0987	-0.328304
hsa-miR-628-3p	2.10427	-1.01364
hsa-miR-506	2.13214	-0.783237
hsa-miR-516b	2.13214	-0.577803
hsa-miR-302d*	2.1635	0.451426
hsa-miR-1256	2.17734	-0.710905
hsa-miR-300	2.21664	-1.51294
hsa-miR-2053	2.21716	-1.05895
hsa-miR-3185	2.2201	-1.37525
hsa-miR-488*	2.22676	-2.1957
hsa-miR-502-3p	2.23008	-0.494398
hsa-miR-219-2-3p	2.23335	-1.11731
hsa-miR-574-5p	2.24496	-0.522367
hsa-miR-483-3p	2.26296	-0.745864
hsa-miR-513a-3p	2.26296	-0.915258
hsa-miR-3171	2.28742	-3.10133
hsa-miR-371-3p	2.29624	-1.73541
hsa-miR-607	2.29821	-0.400384
hsa-miR-548l	2.3137	-0.0116601
hsa-miR-7	2.33162	-0.346739
hsa-miR-503	2.3391	-0.133762
hsa-miR-9	2.34056	0.611398
hsa-miR-133b	2.34442	1.09858
hsa-miR-4314	2.34442	0.425433
hsa-miR-4285	2.38348	0.0836372
hsa-miR-15b*	2.38348	0.0798791
hsa-miR-1291	2.3852	-0.866676
hsa-miR-3144-5p	2.38652	0.987867
hsa-miR-3117	2.39358	-0.994887
hsa-miR-20b*	2.44369	0.998638
hsa-miR-509-3-5p	2.45121	0.0893035
hsa-miR-532-5p	2.46785	1.35333
hsa-miR-589	2.4697	1.34034
hsa-miR-613	2.48444	0.331536
hsa-miR-26b	2.48923	-0.459146
hsa-miR-516a-3p	2.48923	-0.214369
hsa-miR-1250	2.50885	1.198
hsa-miR-544b	2.51277	-0.444377
hsa-miR-3136	2.53604	-0.551711
hsa-miR-2278	2.53604	0.312121
hsa-miR-3190-3p	2.54103	-0.688042
hsa-miR-1246	2.5537	0.904096
hsa-miR-296-3p	2.56632	0.703756
hsa-miR-515-5p	2.58506	-0.0700486
hsa-miR-1826	2.61057	0.320579
hsa-miR-1184	2.66291	-0.327496
hsa-miR-520h	2.67549	-1.17762
hsa-miR-3145	2.67549	-0.553633
hsa-miR-126	2.6855	0.816675
hsa-miR-26a	2.6855	-0.506033
hsa-miR-493	2.68753	1.02067
hsa-miR-454*	2.69344	0.411065
hsa-miR-106b*	2.70207	1.29166
hsa-miR-524-3p	2.70259	-1.58793
hsa-miR-4309	2.70859	0.53948
hsa-miR-4294	2.70859	0.671465
hsa-miR-3202	2.71458	-1.30112
hsa-miR-1469	2.7354	-1.40526
hsa-miR-208b	2.73685	-0.201187
hsa-miR-4310	2.77505	-0.713856
hsa-miR-1237	2.77505	-0.580262
hsa-miR-183*	2.77988	-1.37651
hsa-miR-185*	2.78792	-0.0609884
hsa-miR-550*	2.78908	-1.89051
hsa-miR-675*	2.78908	-0.899637
hsa-miR-138-1*	2.80131	-0.374126
hsa-miR-3164	2.80131	-1.72781
hsa-miR-524-5p	2.8028	1.64545
hsa-miR-605	2.8169	-0.137167
hsa-miR-519b-5p	2.81709	-0.731908
hsa-let-7i	2.82397	0.572722
hsa-miR-548b-3p	2.86963	-1.99143
hsa-miR-576-3p	2.87533	-0.397753
hsa-miR-3172	2.88294	-0.520457
hsa-miR-1288	2.89717	1.22129
hsa-miR-4258	2.91728	-0.408578
hsa-miR-30a*	2.91821	-0.161909
hsa-miR-1274a	2.91821	0.44869
hsa-miR-2276	2.92862	-2.80219
hsa-miR-149	2.95355	1.7577
hsa-miR-1825	2.95725	-2.01105
hsa-miR-3176	2.95725	-1.00302
hsa-miR-1257	2.97656	0.360936
hsa-miR-650	2.9999	-0.583304
hsa-miR-33a	3.00434	0.119949
hsa-miR-3150	3.01104	-0.213885
hsa-miR-29b-1*	3.02904	0.213522
hsa-miR-624*	3.0302	0.322433
hsa-miR-892a	3.04555	2.20051
hsa-miR-518c*	3.06675	-0.70945
hsa-miR-517a	3.08985	0.234098
hsa-miR-455-3p	3.09219	0.208949
hsa-miR-93*	3.15989	-0.891911
hsa-miR-542-3p	3.17169	0.620523
hsa-miR-140-3p	3.18144	0.0872453
hsa-miR-668	3.1841	-0.664578
hsa-miR-514b-5p	3.2232	-2.28275
hsa-miR-18a*	3.24491	-0.166541
hsa-miR-1236	3.25152	-0.346739
hsa-miR-220b	3.25484	-1.21463
hsa-miR-3115	3.27177	0.852038
hsa-miR-3183	3.3135	0.103989
hsa-miR-761	3.3135	-0.479408
hsa-miR-4316	3.39158	1.96464
hsa-miR-16-2*	3.42179	-1.02839
hsa-miR-4273	3.43469	-0.302764
hsa-miR-941	3.44794	-0.024222
hsa-miR-578	3.48237	0.0828379
hsa-miR-423-5p	3.48405	-0.09214
hsa-miR-3130-5p	3.53292	-0.176546
hsa-miR-3147	3.55763	1.79073
hsa-miR-3146	3.63883	-0.294464
hsa-miR-548p	3.69396	-0.85316
hsa-miR-324-5p	3.7059	-1.19028
hsa-miR-1275	3.7251	-0.710905
hsa-miR-29b	3.73054	-0.680439
hsa-miR-532-3p	3.74269	-1.49915
hsa-miR-212	3.74269	1.97819
hsa-miR-887	3.77667	-0.029013
hsa-miR-1260b	3.82033	-0.844896
hsa-miR-526b	3.8291	1.08426
hsa-miR-374b	3.87029	-0.656849
hsa-miR-3170	3.8922	-0.131493
hsa-miR-302d	3.92745	-0.636175
hsa-miR-147b	3.92759	-0.948425
hsa-miR-2052	3.92945	1.02571
hsa-miR-551a	3.96992	-1.15184
hsa-miR-320e	4.07033	-1.35517
hsa-miR-4279	4.10511	-0.134721
hsa-miR-1281	4.11201	-0.548856
hsa-miR-4283	4.15151	-0.547457
hsa-miR-4280	4.24891	0.27002
hsa-miR-500	4.29531	0.616642
hsa-miR-449b	4.29737	0.475079
hsa-miR-933	4.29737	0.145171
hsa-miR-181d	4.30341	0.519589
hsa-miR-1249	4.30407	-1.66492
hsa-miR-27b*	4.34534	-0.0479084
hsa-miR-202	4.37915	0.831274
hsa-miR-653	4.42881	-0.19205
hsa-miR-561	4.47523	0.937544
hsa-miR-4312	4.60908	0.366113
hsa-miR-222*	4.63061	0.367297
hsa-miR-1244	4.71274	-0.532108
hsa-miR-551b	4.71274	-0.21994
hsa-miR-671-3p	4.93374	0.696247
hsa-miR-4257	5.1187	-0.371672
hsa-miR-1289	5.14002	-0.92401
hsa-miR-657	5.14547	-0.468351
hsa-miR-588	5.18333	0.12662
hsa-miR-4296	5.18989	0.299245
hsa-miR-509-5p	5.30126	1.17037
hsa-miR-378c	5.31433	0.671465
hsa-miR-4290	5.63005	0.570643
hsa-miR-224*	5.6748	-1.29774
hsa-miR-450a	5.74398	0.585085
hsa-miR-323-3p	5.79908	0.183324
hsa-miR-223*	5.89688	0.394914
hsa-miR-28-5p	5.99382	-1.45315
hsa-miR-624	6.15819	-1.2616
hsa-miR-4263	6.18541	-0.176546
hsa-miR-520e	6.9919	2.78345
hsa-miR-518d-5p	7.03418	0.185255
hsa-miR-551b*	7.13236	-1.56559
hsa-miR-3158	7.1494	0.959567
hsa-miR-197	7.21376	-0.532335
hsa-miR-30e*	7.22962	-0.290487
hsa-miR-154*	7.22962	0.322964
hsa-miR-625	7.26799	-0.481232
hsa-miR-451	9.02959	0.319652
hsa-miR-3166	9.86876	-0.751836
hsa-miR-376c	16.1748	-0.774107
